# Supplementary material for: (E)-3-(1,3-Benzodioxol-5-yl)-2-{[N-(2-formylphenyl)-4-methylbenzenesulfon­amido]methyl}prop-2-enenitrile
Source: Acta Crystallogr Sect E Struct Rep Online. 2012 Oct 20;68(Pt 11):o3164–5. doi: 10.1107/S1600536812042663 (PMC3515259; doi:10.1107/S1600536812042663)
Supplement: Supplementary file 1 [file e-68-o3164-sup1.cif]

##############################################################################
#                                                                            #
# This CIF contains the data in a paper accepted for publication in          #
# Acta Crystallographica Section E. It conforms to the requirements of       #
# Notes for Authors for Acta Crystallographica Section E, and has been       #
# peer reviewed under the auspices of the IUCr Commission on Journals.       #
#                                                                            #
# Full details of the Crystallographic Information File format               #
# are given in the paper "The Crystallographic Information File (CIF):       #
# a New Standard Archive File for Crystallography" by S. R. Hall, F. H.      #
# Allen and I. D. Brown [Acta Cryst. (1991), A47, 655-685].                  #
#                                                                            #
# The current version of the core CIF dictionary is obtainable from          #
# ftp://ftp.iucr.org/pub/cif_core.dic.                                       #
#                                                                            #
# Software is freely available for graphical display of the structure(s)     #
# in this CIF. For information consult the CIF software page                 #
# http://www.iucr.org/resources/cif/software.                                #
#                                                                            #
# This file may be used for bona fide research purposes within the           #
# scientific community so long as proper attribution is given to the journal # 
# article from which it was obtained.                                        #
#                                                                            #
##############################################################################
data_global
_audit_creation_method     SHELXL-97
_journal_date_recd_electronic     2012-10-01
_journal_date_accepted     2012-10-11
_journal_name_full     'Acta Crystallographica, Section E'
_journal_year     2012
_journal_volume     68
_journal_issue     11
_journal_page_first     o3164
_journal_page_last     o3165
_journal_paper_category     QO
_journal_paper_doi     10.1107/S1600536812042663
_journal_coeditor_code     BT6843
_publ_contact_author_name     'S.Murugavel'
_publ_contact_author_address
;
  Department of  Physics
  Thanthai Periyar Government Institute of Technology
  Vellore - 632 002
  India.
;
_publ_contact_author_email     'smurugavel27@gmail.com'
_publ_contact_author_fax     '0416 091 2266652'
_publ_contact_author_phone     '091 9790084145'
_publ_section_title
;\
(<i>E</i>)-3-(1,3-Benzodioxol-5-yl)-2-{[<i>N</i>-(2-formylphenyl)-\
4-methylbenzenesulfonamido]methyl}prop-2-enenitrile
;
loop_
    _publ_author_name
    _publ_author_footnote
    _publ_author_address
    'Bakthadoss, M.'
;
Additional correspondence author, e-mail: bhakthadoss@yahoo.com
;
;
Department of Organic Chemistry
University of Madras
Maraimalai Campus
Chennai 600 025
India
Department of Chemistry
Pondicherry University
Puducherry 605 014
India
;
    'Devaraj, A.' ?
;
Department of Organic Chemistry
University of Madras
Maraimalai Campus
Chennai 600 025
India
;
    'Madhanraj, R.' ?
;
Department of Physics
Ganadipathy Tulsi's Jain Engineering College
Kaniyambadi, Vellore 632 102
India
;
    'Murugavel, S.' ?
;
Department of Physics
Thanthai Periyar Government Institute of Technology
Vellore 632 002
India
;
data_I
_audit_creation_method     SHELXL-97
_chemical_name_systematic
;
(<i>E</i>)-3-(1,3-Benzodioxol-5-yl)-2-{[<i>N</i>-(2-formylphenyl)-
4-methylbenzenesulfonamido]methyl}prop-2-enenitrile
;
_chemical_name_common     ?
_chemical_formula_moiety     'C25 H20 N2 O5 S'
_chemical_formula_sum     'C25 H20 N2 O5 S'
_chemical_formula_iupac     'C25 H20 N2 O5 S'
_chemical_formula_weight     460.49
_chemical_melting_point     ?
_symmetry_cell_setting     monoclinic
_symmetry_space_group_name_H-M     'P 21/n'
_symmetry_space_group_name_Hall     '-P 2yn'
loop_
    _symmetry_equiv_pos_as_xyz
    'x, y, z'
    '-x+1/2, y+1/2, -z+1/2'
    '-x, -y, -z'
    'x-1/2, -y-1/2, z-1/2'
_cell_length_a     8.921(5)
_cell_length_b     10.235(4)
_cell_length_c     25.256(3)
_cell_angle_alpha     90.00
_cell_angle_beta     93.380(4)
_cell_angle_gamma     90.00
_cell_volume     2302.0(16)
_cell_formula_units_Z     4
_cell_measurement_reflns_used     6508
_cell_measurement_theta_min     2.2
_cell_measurement_theta_max     29.6
_cell_measurement_temperature     293(2)
_exptl_crystal_description     'Block'
_exptl_crystal_colour     'Colourless'
_exptl_crystal_size_max     0.23
_exptl_crystal_size_mid     0.21
_exptl_crystal_size_min     0.16
_exptl_crystal_density_diffrn     1.329
_exptl_crystal_density_meas     ?
_exptl_crystal_density_method     'not measured'
_exptl_crystal_F_000     960
_exptl_absorpt_coefficient_mu     0.180
_exptl_absorpt_correction_type     multi-scan
_exptl_absorpt_process_details     '(SADABS; Sheldrick, 1996)'
_exptl_absorpt_correction_T_min     0.959
_exptl_absorpt_correction_T_max     0.972
_exptl_special_details     ?
_diffrn_ambient_temperature     293(2)
_diffrn_radiation_type     MoK\a
_diffrn_radiation_wavelength     0.71073
_diffrn_radiation_source     'fine-focus sealed tube'
_diffrn_radiation_monochromator     graphite
_diffrn_measurement_device_type     'Bruker APEXII CCD'
_diffrn_measurement_method     '\w scans'
_diffrn_detector_area_resol_mean     10.0
_diffrn_reflns_number     26810
_diffrn_reflns_av_R_equivalents     0.0351
_diffrn_reflns_av_sigmaI/netI     0.0359
_diffrn_reflns_theta_min     2.15
_diffrn_reflns_theta_max     29.64
_diffrn_reflns_theta_full     29.64
_diffrn_measured_fraction_theta_max     0.991
_diffrn_measured_fraction_theta_full     0.991
_diffrn_reflns_limit_h_min     -11
_diffrn_reflns_limit_h_max     12
_diffrn_reflns_limit_k_min     -12
_diffrn_reflns_limit_k_max     14
_diffrn_reflns_limit_l_min     -35
_diffrn_reflns_limit_l_max     35
_diffrn_standards_number     .
_diffrn_standards_interval_count     .
_diffrn_standards_interval_time     .
_diffrn_standards_decay_%     .
_refine_special_details
;
 Refinement of F^2^ against ALL reflections.  The weighted R-factor wR and
 goodness of fit S are based on F^2^, conventional R-factors R are based
 on F, with F set to zero for negative F^2^. The threshold expression of
 F^2^ > 2sigma(F^2^) is used only for calculating R-factors(gt) etc. and is
 not relevant to the choice of reflections for refinement.  R-factors based
 on F^2^ are statistically about twice as large as those based on F, and R-
 factors based on ALL data will be even larger.
;
_reflns_number_total     6451
_reflns_number_gt     3582
_reflns_threshold_expression     I>2\s(I)
_refine_ls_structure_factor_coef     Fsqd
_refine_ls_matrix_type     full
_refine_ls_R_factor_all     0.1013
_refine_ls_R_factor_gt     0.0503
_refine_ls_wR_factor_gt     0.1212
_refine_ls_wR_factor_ref     0.1480
_refine_ls_goodness_of_fit_ref     1.009
_refine_ls_restrained_S_all     1.009
_refine_ls_number_reflns     6451
_refine_ls_number_parameters     299
_refine_ls_number_restraints     0
_refine_ls_hydrogen_treatment     constr
_refine_ls_weighting_scheme     calc
_refine_ls_weighting_details
         'calc w=1/[\s^2^(Fo^2^)+(0.0610P)^2^+0.4367P] where P=(Fo^2^+2Fc^2^)/3'
_atom_sites_solution_hydrogens     geom
_atom_sites_solution_primary     direct
_atom_sites_solution_secondary     difmap
_refine_ls_shift/su_max     0.001
_refine_ls_shift/su_mean     0.000
_refine_diff_density_max     0.243
_refine_diff_density_min     -0.284
_refine_ls_extinction_method     none
_refine_ls_extinction_coef     ?
loop_
    _atom_type_symbol
    _atom_type_description
    _atom_type_scat_dispersion_real
    _atom_type_scat_dispersion_imag
    _atom_type_scat_source
    'C' 'C' 0.0033 0.0016
                         'International Tables Vol C Tables 4.2.6.8 and 6.1.1.4'
    'H' 'H' 0.0000 0.0000
                         'International Tables Vol C Tables 4.2.6.8 and 6.1.1.4'
    'N' 'N' 0.0061 0.0033
                         'International Tables Vol C Tables 4.2.6.8 and 6.1.1.4'
    'O' 'O' 0.0106 0.0060
                         'International Tables Vol C Tables 4.2.6.8 and 6.1.1.4'
    'S' 'S' 0.1246 0.1234
                         'International Tables Vol C Tables 4.2.6.8 and 6.1.1.4'
_computing_data_collection     'APEX2 (Bruker, 2004)'
_computing_cell_refinement     'APEX2 and SAINT (Bruker, 2004)'
_computing_data_reduction     'SAINT and XPREP (Bruker, 2004)'
_computing_structure_solution     'SHELXS97 (Sheldrick, 2008)'
_computing_structure_refinement     'SHELXL97 (Sheldrick, 2008)'
_computing_molecular_graphics     'ORTEP-3 (Farrugia (1997)'
_computing_publication_material
                          'SHELXL97 (Sheldrick, 2008) and  PLATON  (Spek, 2009)'
loop_
    _atom_site_type_symbol
    _atom_site_label
    _atom_site_fract_x
    _atom_site_fract_y
    _atom_site_fract_z
    _atom_site_U_iso_or_equiv
    _atom_site_adp_type
    _atom_site_calc_flag
    _atom_site_refinement_flags
    _atom_site_occupancy
    _atom_site_symmetry_multiplicity
    _atom_site_disorder_assembly
    _atom_site_disorder_group
    C C1 0.88821(17) 0.29000(16) 0.70678(7) 0.0460(4) Uani d . 1 1 . .
    C C2 0.7817(2) 0.21821(19) 0.73197(8) 0.0583(5) Uani d . 1 1 . .
    H H2 0.8111 0.1480 0.7535 0.070 Uiso calc R 1 1 . .
    C C3 0.6312(2) 0.2512(2) 0.72499(9) 0.0708(6) Uani d . 1 1 . .
    H H3 0.5597 0.2020 0.7415 0.085 Uiso calc R 1 1 . .
    C C4 0.5870(2) 0.3551(2) 0.69422(9) 0.0720(6) Uani d . 1 1 . .
    H H4 0.4860 0.3776 0.6903 0.086 Uiso calc R 1 1 . .
    C C5 0.6909(2) 0.4257(2) 0.66930(9) 0.0690(5) Uani d . 1 1 . .
    H H5 0.6600 0.4964 0.6482 0.083 Uiso calc R 1 1 . .
    C C6 0.8425(2) 0.39395(18) 0.67483(8) 0.0571(5) Uani d . 1 1 . .
    C C7 0.9488(3) 0.4706(3) 0.64478(12) 0.0993(9) Uani d . 1 1 . .
    H H7 1.0464 0.4397 0.6429 0.119 Uiso calc R 1 1 . .
    C C8 1.0796(2) 0.2967(2) 0.82269(8) 0.0615(5) Uani d . 1 1 . .
    C C9 1.1506(3) 0.1941(2) 0.84920(10) 0.0804(6) Uani d . 1 1 . .
    H H9 1.2329 0.1535 0.8353 0.096 Uiso calc R 1 1 . .
    C C10 1.0975(4) 0.1524(3) 0.89685(12) 0.1011(9) Uani d . 1 1 . .
    H H10 1.1449 0.0831 0.9148 0.121 Uiso calc R 1 1 . .
    C C11 0.9766(4) 0.2113(4) 0.91805(12) 0.1072(10) Uani d . 1 1 . .
    C C12 0.9091(3) 0.3127(4) 0.89092(13) 0.1068(9) Uani d . 1 1 . .
    H H12 0.8270 0.3534 0.9049 0.128 Uiso calc R 1 1 . .
    C C13 0.9580(3) 0.3563(2) 0.84401(10) 0.0836(7) Uani d . 1 1 . .
    H H13 0.9098 0.4257 0.8264 0.100 Uiso calc R 1 1 . .
    C C14 0.9192(5) 0.1625(5) 0.96973(14) 0.1774(19) Uani d . 1 1 . .
    H H14A 0.8719 0.2330 0.9874 0.266 Uiso calc R 1 1 . .
    H H14B 1.0017 0.1297 0.9920 0.266 Uiso calc R 1 1 . .
    H H14C 0.8476 0.0938 0.9625 0.266 Uiso calc R 1 1 . .
    C C15 1.0965(2) 0.12671(18) 0.70817(8) 0.0607(5) Uani d . 1 1 . .
    H H15A 1.0210 0.0672 0.7202 0.073 Uiso calc R 1 1 . .
    H H15B 1.1883 0.1123 0.7299 0.073 Uiso calc R 1 1 . .
    C C16 1.12431(19) 0.09650(18) 0.65121(7) 0.0547(4) Uani d . 1 1 . .
    C C17 1.0763(2) -0.01502(18) 0.62804(8) 0.0570(5) Uani d . 1 1 . .
    H H17 1.0133 -0.0641 0.6483 0.068 Uiso calc R 1 1 . .
    C C18 1.1044(2) -0.07351(18) 0.57716(7) 0.0570(5) Uani d . 1 1 . .
    C C19 1.2126(3) -0.0279(2) 0.54337(8) 0.0743(6) Uani d . 1 1 . .
    H H19 1.2694 0.0464 0.5516 0.089 Uiso calc R 1 1 . .
    C C20 1.2309(3) -0.0963(2) 0.49839(9) 0.0778(6) Uani d . 1 1 . .
    C C21 1.1496(3) -0.2059(2) 0.48521(9) 0.0798(6) Uani d . 1 1 . .
    C C22 1.0463(3) -0.2538(2) 0.51699(10) 0.0911(8) Uani d . 1 1 . .
    H H22 0.9916 -0.3288 0.5082 0.109 Uiso calc R 1 1 . .
    C C23 1.0258(3) -0.1855(2) 0.56332(9) 0.0741(6) Uani d . 1 1 . .
    H H23 0.9558 -0.2165 0.5861 0.089 Uiso calc R 1 1 . .
    C C24 1.2139(2) 0.1901(2) 0.62545(9) 0.0708(6) Uani d . 1 1 . .
    C C25 1.3046(4) -0.1707(3) 0.42145(11) 0.1120(10) Uani d . 1 1 . .
    H H25A 1.2715 -0.1314 0.3878 0.134 Uiso calc R 1 1 . .
    H H25B 1.3966 -0.2186 0.4165 0.134 Uiso calc R 1 1 . .
    N N1 1.04579(15) 0.26209(13) 0.71551(6) 0.0523(4) Uani d . 1 1 . .
    N N2 1.2828(3) 0.2688(2) 0.60623(9) 0.1089(8) Uani d . 1 1 . .
    O O1 0.9152(3) 0.5697(3) 0.62298(14) 0.1952(15) Uani d . 1 1 . .
    O O2 1.08789(15) 0.48120(13) 0.75324(7) 0.0788(4) Uani d . 1 1 . .
    O O3 1.29242(13) 0.31885(16) 0.75875(7) 0.0844(5) Uani d . 1 1 . .
    O O4 1.1940(3) -0.2561(2) 0.43819(7) 0.1168(7) Uani d . 1 1 . .
    O O5 1.3313(3) -0.0722(2) 0.46024(7) 0.1254(8) Uani d . 1 1 . .
    S S1 1.13777(5) 0.34993(5) 0.76162(2) 0.06199(17) Uani d . 1 1 . .
loop_
    _atom_site_aniso_label
    _atom_site_aniso_U_11
    _atom_site_aniso_U_22
    _atom_site_aniso_U_33
    _atom_site_aniso_U_12
    _atom_site_aniso_U_13
    _atom_site_aniso_U_23
    C1 0.0383(8) 0.0409(8) 0.0596(10) -0.0011(7) 0.0085(7) -0.0013(8)
    C2 0.0554(11) 0.0548(11) 0.0657(12) -0.0087(9) 0.0117(9) 0.0054(9)
    C3 0.0455(10) 0.0779(14) 0.0907(15) -0.0188(10) 0.0180(10) -0.0106(12)
    C4 0.0411(10) 0.0852(16) 0.0894(15) 0.0038(10) 0.0008(10) -0.0146(13)
    C5 0.0615(12) 0.0646(13) 0.0802(14) 0.0145(10) -0.0026(10) 0.0018(11)
    C6 0.0482(10) 0.0492(10) 0.0748(12) 0.0024(8) 0.0105(9) 0.0069(9)
    C7 0.0858(17) 0.0776(16) 0.137(2) 0.0021(13) 0.0276(16) 0.0496(16)
    C8 0.0434(9) 0.0609(11) 0.0794(13) -0.0038(9) -0.0038(9) -0.0227(10)
    C9 0.0644(13) 0.0822(16) 0.0931(17) 0.0013(12) -0.0080(12) -0.0174(14)
    C10 0.107(2) 0.105(2) 0.0874(19) -0.0205(18) -0.0199(17) 0.0057(16)
    C11 0.106(2) 0.136(3) 0.0801(18) -0.037(2) 0.0101(17) -0.0326(19)
    C12 0.094(2) 0.124(2) 0.105(2) -0.0081(19) 0.0311(17) -0.039(2)
    C13 0.0698(14) 0.0851(16) 0.0974(18) 0.0046(12) 0.0176(13) -0.0266(14)
    C14 0.203(4) 0.244(5) 0.088(2) -0.061(4) 0.033(2) -0.002(3)
    C15 0.0602(11) 0.0530(10) 0.0693(12) 0.0162(9) 0.0083(9) -0.0018(9)
    C16 0.0461(9) 0.0556(11) 0.0625(11) 0.0076(8) 0.0058(8) 0.0000(9)
    C17 0.0544(10) 0.0524(10) 0.0643(11) 0.0041(9) 0.0046(9) 0.0066(9)
    C18 0.0611(11) 0.0500(10) 0.0593(11) 0.0019(9) -0.0010(9) 0.0032(8)
    C19 0.0934(16) 0.0631(12) 0.0672(13) -0.0196(12) 0.0133(11) -0.0060(10)
    C20 0.1023(17) 0.0726(14) 0.0598(13) -0.0106(13) 0.0150(12) -0.0013(11)
    C21 0.1077(18) 0.0704(14) 0.0607(13) -0.0056(14) 0.0010(12) -0.0096(11)
    C22 0.110(2) 0.0724(15) 0.0909(18) -0.0265(14) 0.0079(15) -0.0197(13)
    C23 0.0794(14) 0.0626(13) 0.0809(15) -0.0122(11) 0.0103(11) -0.0005(11)
    C24 0.0687(13) 0.0712(13) 0.0741(14) -0.0141(11) 0.0173(11) -0.0181(11)
    C25 0.156(3) 0.115(2) 0.0679(16) -0.012(2) 0.0270(17) -0.0224(16)
    N1 0.0398(7) 0.0451(8) 0.0725(10) 0.0052(6) 0.0084(7) -0.0033(7)
    N2 0.1215(18) 0.1053(17) 0.1043(16) -0.0526(15) 0.0437(14) -0.0253(13)
    O1 0.144(2) 0.142(2) 0.305(4) 0.0164(17) 0.054(2) 0.157(3)
    O2 0.0565(8) 0.0483(8) 0.1309(13) -0.0080(6) 0.0003(8) -0.0096(8)
    O3 0.0349(7) 0.0990(12) 0.1201(13) -0.0006(7) 0.0105(7) -0.0133(10)
    O4 0.170(2) 0.1052(14) 0.0777(12) -0.0327(14) 0.0295(12) -0.0314(10)
    O5 0.183(2) 0.1159(15) 0.0837(12) -0.0514(15) 0.0614(13) -0.0252(11)
    S1 0.0339(2) 0.0565(3) 0.0959(4) -0.0033(2) 0.0072(2) -0.0108(3)
_geom_special_details
;
 All esds (except the esd in the dihedral angle between two l.s. planes)
 are estimated using the full covariance matrix.  The cell esds are taken
 into account individually in the estimation of esds in distances, angles
 and torsion angles; correlations between esds in cell parameters are only
 used when they are defined by crystal symmetry.  An approximate (isotropic)
 treatment of cell esds is used for estimating esds involving l.s. planes.
;
loop_
    _geom_bond_atom_site_label_1
    _geom_bond_atom_site_label_2
    _geom_bond_site_symmetry_2
    _geom_bond_distance
    _geom_bond_publ_flag
    C1 C6 . 1.382(2) ?
    C1 C2 . 1.385(2) ?
    C1 N1 . 1.439(2) ?
    C2 C3 . 1.386(3) ?
    C2 H2 . 0.9300 ?
    C3 C4 . 1.361(3) ?
    C3 H3 . 0.9300 ?
    C4 C5 . 1.359(3) ?
    C4 H4 . 0.9300 ?
    C5 C6 . 1.390(3) ?
    C5 H5 . 0.9300 ?
    C6 C7 . 1.475(3) ?
    C7 O1 . 1.184(3) ?
    C7 H7 . 0.9300 ?
    C8 C9 . 1.379(3) ?
    C8 C13 . 1.381(3) ?
    C8 S1 . 1.743(2) ?
    C9 C10 . 1.386(4) ?
    C9 H9 . 0.9300 ?
    C10 C11 . 1.372(4) ?
    C10 H10 . 0.9300 ?
    C11 C12 . 1.364(4) ?
    C11 C14 . 1.515(5) ?
    C12 C13 . 1.361(4) ?
    C12 H12 . 0.9300 ?
    C13 H13 . 0.9300 ?
    C14 H14A . 0.9600 ?
    C14 H14B . 0.9600 ?
    C14 H14C . 0.9600 ?
    C15 N1 . 1.473(2) ?
    C15 C16 . 1.506(3) ?
    C15 H15A . 0.9700 ?
    C15 H15B . 0.9700 ?
    C16 C17 . 1.341(3) ?
    C16 C24 . 1.429(3) ?
    C17 C18 . 1.453(3) ?
    C17 H17 . 0.9300 ?
    C18 C23 . 1.378(3) ?
    C18 C19 . 1.406(3) ?
    C19 C20 . 1.352(3) ?
    C19 H19 . 0.9300 ?
    C20 C21 . 1.367(3) ?
    C20 O5 . 1.376(3) ?
    C21 C22 . 1.349(3) ?
    C21 O4 . 1.373(3) ?
    C22 C23 . 1.384(3) ?
    C22 H22 . 0.9300 ?
    C23 H23 . 0.9300 ?
    C24 N2 . 1.138(3) ?
    C25 O4 . 1.402(3) ?
    C25 O5 . 1.417(3) ?
    C25 H25A . 0.9700 ?
    C25 H25B . 0.9700 ?
    N1 S1 . 1.6508(16) ?
    O2 S1 . 1.4272(15) ?
    O3 S1 . 1.4219(15) ?
loop_
    _geom_angle_atom_site_label_1
    _geom_angle_atom_site_label_2
    _geom_angle_atom_site_label_3
    _geom_angle_site_symmetry_1
    _geom_angle_site_symmetry_3
    _geom_angle
    _geom_angle_publ_flag
    C6 C1 C2 . . 119.32(16) ?
    C6 C1 N1 . . 119.61(14) ?
    C2 C1 N1 . . 120.99(16) ?
    C1 C2 C3 . . 119.88(19) ?
    C1 C2 H2 . . 120.1 ?
    C3 C2 H2 . . 120.1 ?
    C4 C3 C2 . . 120.55(18) ?
    C4 C3 H3 . . 119.7 ?
    C2 C3 H3 . . 119.7 ?
    C5 C4 C3 . . 119.87(19) ?
    C5 C4 H4 . . 120.1 ?
    C3 C4 H4 . . 120.1 ?
    C4 C5 C6 . . 121.0(2) ?
    C4 C5 H5 . . 119.5 ?
    C6 C5 H5 . . 119.5 ?
    C1 C6 C5 . . 119.36(17) ?
    C1 C6 C7 . . 122.22(18) ?
    C5 C6 C7 . . 118.39(19) ?
    O1 C7 C6 . . 122.8(3) ?
    O1 C7 H7 . . 118.6 ?
    C6 C7 H7 . . 118.6 ?
    C9 C8 C13 . . 119.7(2) ?
    C9 C8 S1 . . 121.03(17) ?
    C13 C8 S1 . . 119.24(19) ?
    C8 C9 C10 . . 119.1(2) ?
    C8 C9 H9 . . 120.5 ?
    C10 C9 H9 . . 120.5 ?
    C11 C10 C9 . . 121.3(3) ?
    C11 C10 H10 . . 119.3 ?
    C9 C10 H10 . . 119.3 ?
    C12 C11 C10 . . 118.2(3) ?
    C12 C11 C14 . . 121.5(4) ?
    C10 C11 C14 . . 120.3(4) ?
    C13 C12 C11 . . 122.1(3) ?
    C13 C12 H12 . . 118.9 ?
    C11 C12 H12 . . 118.9 ?
    C12 C13 C8 . . 119.6(3) ?
    C12 C13 H13 . . 120.2 ?
    C8 C13 H13 . . 120.2 ?
    C11 C14 H14A . . 109.5 ?
    C11 C14 H14B . . 109.5 ?
    H14A C14 H14B . . 109.5 ?
    C11 C14 H14C . . 109.5 ?
    H14A C14 H14C . . 109.5 ?
    H14B C14 H14C . . 109.5 ?
    N1 C15 C16 . . 112.49(15) ?
    N1 C15 H15A . . 109.1 ?
    C16 C15 H15A . . 109.1 ?
    N1 C15 H15B . . 109.1 ?
    C16 C15 H15B . . 109.1 ?
    H15A C15 H15B . . 107.8 ?
    C17 C16 C24 . . 123.01(18) ?
    C17 C16 C15 . . 121.67(17) ?
    C24 C16 C15 . . 115.16(17) ?
    C16 C17 C18 . . 132.02(18) ?
    C16 C17 H17 . . 114.0 ?
    C18 C17 H17 . . 114.0 ?
    C23 C18 C19 . . 118.69(19) ?
    C23 C18 C17 . . 117.08(18) ?
    C19 C18 C17 . . 124.10(18) ?
    C20 C19 C18 . . 117.3(2) ?
    C20 C19 H19 . . 121.3 ?
    C18 C19 H19 . . 121.3 ?
    C19 C20 C21 . . 122.8(2) ?
    C19 C20 O5 . . 127.7(2) ?
    C21 C20 O5 . . 109.6(2) ?
    C22 C21 C20 . . 121.6(2) ?
    C22 C21 O4 . . 128.4(2) ?
    C20 C21 O4 . . 110.0(2) ?
    C21 C22 C23 . . 116.7(2) ?
    C21 C22 H22 . . 121.7 ?
    C23 C22 H22 . . 121.7 ?
    C18 C23 C22 . . 122.9(2) ?
    C18 C23 H23 . . 118.5 ?
    C22 C23 H23 . . 118.5 ?
    N2 C24 C16 . . 177.1(2) ?
    O4 C25 O5 . . 109.1(2) ?
    O4 C25 H25A . . 109.9 ?
    O5 C25 H25A . . 109.9 ?
    O4 C25 H25B . . 109.9 ?
    O5 C25 H25B . . 109.9 ?
    H25A C25 H25B . . 108.3 ?
    C1 N1 C15 . . 118.17(14) ?
    C1 N1 S1 . . 116.13(11) ?
    C15 N1 S1 . . 117.24(12) ?
    C21 O4 C25 . . 105.78(19) ?
    C20 O5 C25 . . 105.5(2) ?
    O3 S1 O2 . . 119.87(9) ?
    O3 S1 N1 . . 106.60(9) ?
    O2 S1 N1 . . 105.69(9) ?
    O3 S1 C8 . . 108.38(10) ?
    O2 S1 C8 . . 108.60(10) ?
    N1 S1 C8 . . 107.01(8) ?
loop_
    _geom_torsion_atom_site_label_1
    _geom_torsion_atom_site_label_2
    _geom_torsion_atom_site_label_3
    _geom_torsion_atom_site_label_4
    _geom_torsion_site_symmetry_1
    _geom_torsion_site_symmetry_2
    _geom_torsion_site_symmetry_3
    _geom_torsion_site_symmetry_4
    _geom_torsion
    _geom_torsion_publ_flag
    C6 C1 C2 C3 . . . . -0.1(3) ?
    N1 C1 C2 C3 . . . . 176.75(16) ?
    C1 C2 C3 C4 . . . . -1.1(3) ?
    C2 C3 C4 C5 . . . . 1.2(3) ?
    C3 C4 C5 C6 . . . . -0.2(3) ?
    C2 C1 C6 C5 . . . . 1.1(3) ?
    N1 C1 C6 C5 . . . . -175.84(17) ?
    C2 C1 C6 C7 . . . . -177.0(2) ?
    N1 C1 C6 C7 . . . . 6.1(3) ?
    C4 C5 C6 C1 . . . . -0.9(3) ?
    C4 C5 C6 C7 . . . . 177.2(2) ?
    C1 C6 C7 O1 . . . . -169.7(3) ?
    C5 C6 C7 O1 . . . . 12.2(5) ?
    C13 C8 C9 C10 . . . . 0.3(3) ?
    S1 C8 C9 C10 . . . . -177.96(18) ?
    C8 C9 C10 C11 . . . . -0.2(4) ?
    C9 C10 C11 C12 . . . . 0.1(4) ?
    C9 C10 C11 C14 . . . . 179.0(3) ?
    C10 C11 C12 C13 . . . . 0.0(4) ?
    C14 C11 C12 C13 . . . . -178.9(3) ?
    C11 C12 C13 C8 . . . . 0.1(4) ?
    C9 C8 C13 C12 . . . . -0.2(3) ?
    S1 C8 C13 C12 . . . . 178.05(19) ?
    N1 C15 C16 C17 . . . . -135.66(18) ?
    N1 C15 C16 C24 . . . . 48.7(2) ?
    C24 C16 C17 C18 . . . . 4.2(3) ?
    C15 C16 C17 C18 . . . . -171.09(18) ?
    C16 C17 C18 C23 . . . . -174.4(2) ?
    C16 C17 C18 C19 . . . . 9.9(3) ?
    C23 C18 C19 C20 . . . . 1.2(3) ?
    C17 C18 C19 C20 . . . . 176.9(2) ?
    C18 C19 C20 C21 . . . . -0.2(4) ?
    C18 C19 C20 O5 . . . . -178.5(2) ?
    C19 C20 C21 C22 . . . . -0.8(4) ?
    O5 C20 C21 C22 . . . . 177.8(3) ?
    C19 C20 C21 O4 . . . . -178.8(2) ?
    O5 C20 C21 O4 . . . . -0.2(3) ?
    C20 C21 C22 C23 . . . . 0.6(4) ?
    O4 C21 C22 C23 . . . . 178.3(2) ?
    C19 C18 C23 C22 . . . . -1.4(3) ?
    C17 C18 C23 C22 . . . . -177.4(2) ?
    C21 C22 C23 C18 . . . . 0.5(4) ?
    C17 C16 C24 N2 . . . . 152(6) ?
    C15 C16 C24 N2 . . . . -32(6) ?
    C6 C1 N1 C15 . . . . -130.68(18) ?
    C2 C1 N1 C15 . . . . 52.5(2) ?
    C6 C1 N1 S1 . . . . 82.06(19) ?
    C2 C1 N1 S1 . . . . -94.77(18) ?
    C16 C15 N1 C1 . . . . 85.0(2) ?
    C16 C15 N1 S1 . . . . -128.14(15) ?
    C22 C21 O4 C25 . . . . -179.4(3) ?
    C20 C21 O4 C25 . . . . -1.6(3) ?
    O5 C25 O4 C21 . . . . 2.8(3) ?
    C19 C20 O5 C25 . . . . -179.6(3) ?
    C21 C20 O5 C25 . . . . 1.9(3) ?
    O4 C25 O5 C20 . . . . -2.9(3) ?
    C1 N1 S1 O3 . . . . -172.54(13) ?
    C15 N1 S1 O3 . . . . 39.89(16) ?
    C1 N1 S1 O2 . . . . -43.97(14) ?
    C15 N1 S1 O2 . . . . 168.46(13) ?
    C1 N1 S1 C8 . . . . 71.65(14) ?
    C15 N1 S1 C8 . . . . -75.91(15) ?
    C9 C8 S1 O3 . . . . -26.56(19) ?
    C13 C8 S1 O3 . . . . 155.17(17) ?
    C9 C8 S1 O2 . . . . -158.29(16) ?
    C13 C8 S1 O2 . . . . 23.45(19) ?
    C9 C8 S1 N1 . . . . 88.05(17) ?
    C13 C8 S1 N1 . . . . -90.22(18) ?
loop_
    _geom_hbond_atom_site_label_D
    _geom_hbond_atom_site_label_H
    _geom_hbond_atom_site_label_A
    _geom_hbond_site_symmetry_A
    _geom_hbond_distance_DH
    _geom_hbond_distance_HA
    _geom_hbond_distance_DA
    _geom_hbond_angle_DHA
    C15 H15B O3 1 0.97 2.40 2.879(3) 110.0
    C15 H15B O2 2_746 0.97 2.42 3.282(3) 147.5
    C23 H23 O1 1_545 0.93 2.41 3.114(3) 132.1
    C4 H4 O3 1_455 0.93 2.59 3.195(3) 123.5
    C25 H25A Cg1 3_756 0.97 2.96 3.446(4) 112.0
_iucr_refine_instructions_details
;
TITL MURUGAVELSM31 in P2(1)/n
CELL  0.71073   8.9210  10.2350  25.2560   90.000   93.380   90.000
ZERR     4.00   0.0050   0.0040   0.0030    0.00    0.004    0.00
LATT   1
SYMM  1/2 - X, 1/2 + Y, 1/2 - Z
SFAC  C    H    N    O    S
UNIT  100  80   8    20   4
MERG   2
FMAP   2
OMIT 0 0 2
PLAN   25
EQIV $1 -1+X, Y, Z
HTAB C4 O3_$1
EQIV $2 5/2-X, -1/2+Y, 3/2-Z
HTAB C15 O2_$2
EQIV $3 X, -1+Y, Z
HTAB C23 O1_$3
L.S.   14
CONF
ACTA
BOND $H
WGHT    0.061000    0.436700
FVAR       0.46109
C1    1    0.888207    0.289997    0.706782    11.00000    0.03827    0.04091 =
         0.05955   -0.00129    0.00847   -0.00112
C2    1    0.781696    0.218214    0.731966    11.00000    0.05541    0.05480 =
         0.06566    0.00545    0.01172   -0.00872
AFIX  43
H2    2    0.811146    0.147996    0.753516    11.00000   -1.20000
AFIX   0
C3    1    0.631156    0.251215    0.724993    11.00000    0.04551    0.07791 =
         0.09072   -0.01057    0.01803   -0.01880
AFIX  43
H3    2    0.559691    0.201991    0.741477    11.00000   -1.20000
AFIX   0
C4    1    0.587030    0.355059    0.694223    11.00000    0.04109    0.08524 =
         0.08939   -0.01462    0.00078    0.00384
AFIX  43
H4    2    0.486003    0.377607    0.690267    11.00000   -1.20000
AFIX   0
C5    1    0.690858    0.425716    0.669298    11.00000    0.06152    0.06463 =
         0.08019    0.00177   -0.00256    0.01449
AFIX  43
H5    2    0.660030    0.496386    0.648222    11.00000   -1.20000
AFIX   0
C6    1    0.842509    0.393954    0.674827    11.00000    0.04822    0.04921 =
         0.07476    0.00686    0.01050    0.00241
C7    1    0.948800    0.470554    0.644780    11.00000    0.08582    0.07762 =
         0.13694    0.04961    0.02761    0.00205
AFIX  43
H7    2    1.046395    0.439718    0.642871    11.00000   -1.20000
AFIX   0
C8    1    1.079633    0.296702    0.822687    11.00000    0.04340    0.06085 =
         0.07942   -0.02273   -0.00383   -0.00384
C9    1    1.150612    0.194133    0.849203    11.00000    0.06437    0.08217 =
         0.09308   -0.01743   -0.00796    0.00127
AFIX  43
H9    2    1.232902    0.153531    0.835320    11.00000   -1.20000
AFIX   0
C10   1    1.097550    0.152408    0.896851    11.00000    0.10735    0.10542 =
         0.08740    0.00573   -0.01986   -0.02053
AFIX  43
H10   2    1.144874    0.083076    0.914809    11.00000   -1.20000
AFIX   0
C11   1    0.976614    0.211345    0.918050    11.00000    0.10595    0.13624 =
         0.08009   -0.03257    0.01013   -0.03747
C12   1    0.909099    0.312694    0.890915    11.00000    0.09423    0.12391 =
         0.10524   -0.03913    0.03106   -0.00805
AFIX  43
H12   2    0.827014    0.353363    0.904907    11.00000   -1.20000
AFIX   0
C13   1    0.957975    0.356264    0.844006    11.00000    0.06977    0.08511 =
         0.09737   -0.02661    0.01763    0.00458
AFIX  43
H13   2    0.909752    0.425704    0.826421    11.00000   -1.20000
AFIX   0
C14   1    0.919218    0.162472    0.969735    11.00000    0.20255    0.24437 =
         0.08810   -0.00196    0.03322   -0.06142
AFIX 137
H14A  2    0.871926    0.233012    0.987447    11.00000   -1.50000
H14B  2    1.001734    0.129652    0.991980    11.00000   -1.50000
H14C  2    0.847622    0.093784    0.962529    11.00000   -1.50000
AFIX   0
C15   1    1.096479    0.126709    0.708165    11.00000    0.06022    0.05300 =
         0.06928   -0.00180    0.00831    0.01620
AFIX  23
H15A  2    1.021002    0.067211    0.720210    11.00000   -1.20000
H15B  2    1.188347    0.112314    0.729870    11.00000   -1.20000
AFIX   0
C16   1    1.124309    0.096502    0.651206    11.00000    0.04614    0.05565 =
         0.06252    0.00001    0.00579    0.00762
C17   1    1.076340   -0.015016    0.628037    11.00000    0.05443    0.05239 =
         0.06429    0.00664    0.00458    0.00411
AFIX  43
H17   2    1.013309   -0.064059    0.648333    11.00000   -1.20000
AFIX   0
C18   1    1.104444   -0.073511    0.577160    11.00000    0.06111    0.04998 =
         0.05927    0.00315   -0.00098    0.00186
C19   1    1.212637   -0.027859    0.543367    11.00000    0.09341    0.06314 =
         0.06724   -0.00604    0.01327   -0.01965
AFIX  43
H19   2    1.269368    0.046417    0.551601    11.00000   -1.20000
AFIX   0
C20   1    1.230931   -0.096290    0.498393    11.00000    0.10225    0.07260 =
         0.05977   -0.00130    0.01504   -0.01060
C21   1    1.149632   -0.205939    0.485215    11.00000    0.10774    0.07039 =
         0.06072   -0.00957    0.00103   -0.00558
C22   1    1.046294   -0.253767    0.516989    11.00000    0.11034    0.07245 =
         0.09085   -0.01966    0.00787   -0.02646
AFIX  43
H22   2    0.991604   -0.328842    0.508207    11.00000   -1.20000
AFIX   0
C23   1    1.025769   -0.185471    0.563319    11.00000    0.07938    0.06257 =
         0.08095   -0.00046    0.01028   -0.01223
AFIX  43
H23   2    0.955771   -0.216533    0.586116    11.00000   -1.20000
AFIX   0
C24   1    1.213935    0.190148    0.625449    11.00000    0.06873    0.07117 =
         0.07409   -0.01812    0.01728   -0.01413
C25   1    1.304604   -0.170745    0.421454    11.00000    0.15568    0.11467 =
         0.06792   -0.02243    0.02702   -0.01203
AFIX  23
H25A  2    1.271535   -0.131387    0.387830    11.00000   -1.20000
H25B  2    1.396568   -0.218647    0.416535    11.00000   -1.20000
AFIX   0
N1    3    1.045791    0.262087    0.715508    11.00000    0.03984    0.04507 =
         0.07246   -0.00327    0.00840    0.00524
N2    3    1.282779    0.268797    0.606235    11.00000    0.12147    0.10529 =
         0.10429   -0.02529    0.04366   -0.05263
O1    4    0.915201    0.569654    0.622979    11.00000    0.14372    0.14168 =
         0.30518    0.15686    0.05407    0.01643
O2    4    1.087895    0.481201    0.753238    11.00000    0.05645    0.04830 =
         0.13095   -0.00961    0.00032   -0.00798
O3    4    1.292423    0.318850    0.758751    11.00000    0.03487    0.09897 =
         0.12010   -0.01326    0.01054   -0.00061
O4    4    1.193975   -0.256070    0.438193    11.00000    0.17016    0.10522 =
         0.07775   -0.03140    0.02949   -0.03271
O5    4    1.331296   -0.072164    0.460236    11.00000    0.18297    0.11595 =
         0.08369   -0.02517    0.06137   -0.05140
S1    5    1.137770    0.349929    0.761618    11.00000    0.03393    0.05654 =
         0.09592   -0.01076    0.00723   -0.00328
HKLF    4
REM  MURUGAVELSM31 in P2(1)/n
REM R1 =  0.0503 for   3582 Fo > 4sig(Fo)  and  0.1013 for all   6451 data
REM    299 parameters refined using      0 restraints
END
WGHT      0.0549      0.4879
REM Highest difference peak  0.243,  deepest hole -0.284,  1-sigma level  0.036
Q1    1   0.8795  0.5527  0.6031  11.00000  0.05    0.24
Q2    1   0.6843  0.1833  0.7251  11.00000  0.05    0.17
Q3    1   0.9035  0.4262  0.6632  11.00000  0.05    0.16
Q4    1   0.8705  0.3876  0.7054  11.00000  0.05    0.16
Q5    1   0.8345  0.2370  0.7090  11.00000  0.05    0.16
Q6    1   0.9653  0.5874  0.6580  11.00000  0.05    0.15
Q7    1   1.1789  0.1655  0.8865  11.00000  0.05    0.15
Q8    1   0.9533  0.5193  0.6055  11.00000  0.05    0.15
Q9    1   0.8402  0.5828  0.6454  11.00000  0.05    0.15
Q10   1   0.9762  0.2705  0.7060  11.00000  0.05    0.15
Q11   1   0.9547  0.5431  0.6618  11.00000  0.05    0.14
Q12   1   1.0952  0.3273  0.7945  11.00000  0.05    0.14
Q13   1   1.2825  0.2407  0.7500  11.00000  0.05    0.14
Q14   1   1.0557  0.2007  0.7138  11.00000  0.05    0.13
Q15   1   0.9670  0.1417  0.9983  11.00000  0.05    0.13
Q16   1   0.7854  0.4269  0.6815  11.00000  0.05    0.13
Q17   1   1.0760  0.3064  0.6954  11.00000  0.05    0.12
Q18   1   0.8654  0.3254  0.6778  11.00000  0.05    0.12
Q19   1   1.0324  0.4123  0.6316  11.00000  0.05    0.12
Q20   1   1.0909  0.3240  0.7146  11.00000  0.05    0.12
Q21   1   1.1543  0.0148  0.6440  11.00000  0.05    0.12
Q22   1   1.1782 -0.0495  0.5078  11.00000  0.05    0.12
Q23   1   1.0178  0.4614  0.7783  11.00000  0.05    0.12
Q24   1   1.0939 -0.3958  0.5281  11.00000  0.05    0.12
Q25   1   1.3393  0.1843  0.6229  11.00000  0.05    0.12
;
