# Supplementary material for: (E)-3-(1,3-Benzodioxol-5-yl)-2-{[N-(2-formylphenyl)-4-methylbenzenesulfon­amido]methyl}prop-2-enenitrile
Source: Acta Crystallogr Sect E Struct Rep Online. 2012 Oct 20;68(Pt 11):o3164–5. doi: 10.1107/S1600536812042663 (PMC3515259; doi:10.1107/S1600536812042663)
Supplement: Supplementary file 2 [file e-68-o3164-Isup2.hkl]

#
# h,k,l, Fc-squared, Fo-squared, sigma(Fo-squared) and status flag
#
data_I
_shelx_title ' MURUGAVELSM31 in P2(1)/n'
_shelx_refln_list_code          4
_shelx_F_calc_maximum      216.84
_exptl_crystal_F_000       960.00
_reflns_d_resolution_high  0.7186
 
loop_
 _symmetry_equiv_pos_as_xyz
 'x, y, z'
 '-x+1/2, y+1/2, -z+1/2'
 '-x, -y, -z'
 'x-1/2, -y-1/2, z-1/2'
 
_cell_length_a     8.9210
_cell_length_b    10.2350
_cell_length_c    25.2560
_cell_angle_alpha  90.000
_cell_angle_beta   93.380
_cell_angle_gamma  90.000
 
_shelx_F_squared_multiplier     1.000
 
loop_
 _refln_index_h
 _refln_index_k
 _refln_index_l
 _refln_F_squared_calc
 _refln_F_squared_meas
 _refln_F_squared_sigma
 _refln_observed_status
   2   0   0        2.00       -0.81      0.81 o
   4   0   0     5428.04     5693.82     84.42 o
   6   0   0      391.37      396.19      9.08 o
   8   0   0       28.93       25.15      4.74 o
  10   0   0        1.62        0.52      6.30 o
  12   0   0       48.94       38.90     10.63 o
   1   1   0       40.50       53.06      1.59 o
   2   1   0     1833.28     1867.44     21.66 o
   3   1   0       51.96       75.93      1.68 o
   4   1   0      346.37      392.89      5.61 o
   5   1   0      459.61      502.45      7.64 o
   6   1   0     1755.13     1751.35     21.75 o
   7   1   0      309.19      307.59      6.18 o
   8   1   0      101.16       91.91      4.62 o
   9   1   0       85.62       74.59      4.24 o
  10   1   0        0.53       -3.20      3.45 o
  11   1   0       36.38       42.70      6.79 o
  12   1   0       37.73       51.14     22.08 o
   0   2   0    26026.16    24246.54    356.71 o
   1   2   0     2632.85     2668.87     24.36 o
   2   2   0      225.95      265.78      2.86 o
   3   2   0      486.02      488.19      6.15 o
   4   2   0       55.03       61.81      2.10 o
   5   2   0       21.75       13.92      1.39 o
   6   2   0      155.51      150.77      3.57 o
   7   2   0        0.04       -1.61      1.61 o
   8   2   0       36.67       30.41      2.92 o
   9   2   0      123.05      124.52      5.83 o
  10   2   0       17.05        4.94      4.63 o
  11   2   0        0.06       -1.20      4.92 o
  12   2   0       33.60       35.05      6.99 o
   1   3   0      532.54      601.25      6.30 o
   2   3   0     3834.93     3917.29     36.94 o
   3   3   0      227.56      224.66      3.07 o
   4   3   0      414.38      397.94      5.48 o
   5   3   0      276.78      300.43      5.26 o
   6   3   0       26.50       26.53      2.00 o
   7   3   0      495.58      496.52      8.32 o
   8   3   0       72.32       66.30      4.11 o
   9   3   0       44.92       33.38      3.46 o
  10   3   0       16.16       11.97      3.99 o
  11   3   0       58.93       62.16      6.79 o
  12   3   0        4.35       -2.68     10.07 o
   0   4   0      219.53      247.46      4.58 o
   1   4   0      106.76       99.19      2.14 o
   2   4   0      134.06      160.82      3.03 o
   3   4   0      400.46      390.56      6.26 o
   4   4   0     1036.50     1052.63     14.63 o
   5   4   0       80.87       80.42      3.71 o
   6   4   0      191.33      196.30      3.87 o
   7   4   0      245.49      240.18      8.66 o
   8   4   0      230.27      241.31      6.86 o
   9   4   0       64.52       56.21      3.92 o
  10   4   0       11.39       13.01      5.17 o
  11   4   0        0.37        9.27      7.22 o
   1   5   0      100.66      109.93      2.82 o
   2   5   0     1254.64     1279.00     15.77 o
   3   5   0      140.73      144.65      5.04 o
   4   5   0      117.57      132.56      4.39 o
   5   5   0     1197.34     1148.29     18.31 o
   6   5   0      270.14      250.56      6.79 o
   7   5   0       14.50       15.33      3.81 o
   8   5   0        2.27       -0.95      3.06 o
   9   5   0        1.93       -1.65      3.28 o
  10   5   0       19.61       11.93      9.71 o
  11   5   0       10.72       32.29     15.08 o
   0   6   0       22.20       19.90      2.05 o
   1   6   0      571.15      632.99      9.48 o
   2   6   0       72.55       69.45      2.06 o
   3   6   0      156.81      152.51      4.04 o
   4   6   0       84.62       89.98      3.73 o
   5   6   0      308.41      292.45      7.08 o
   6   6   0        9.43        2.75      3.31 o
   7   6   0        5.76        4.78      3.29 o
   8   6   0        5.44       10.86      3.64 o
   9   6   0       67.48       85.68      6.29 o
  10   6   0        0.35       11.54      6.61 o
  11   6   0        3.06       -1.69      6.52 o
   1   7   0       64.51       47.45      2.42 o
   2   7   0        5.05        3.26      1.11 o
   3   7   0      326.89      301.42      7.44 o
   4   7   0      172.17      183.11      7.85 o
   5   7   0      129.40      122.68      6.06 o
   6   7   0        7.57       23.48      4.14 o
   7   7   0      140.40      134.32      6.99 o
   8   7   0        0.90       -0.11      3.25 o
   9   7   0        5.06        8.96      5.25 o
  10   7   0        6.01       11.35      6.12 o
   0   8   0       18.52       10.34      2.14 o
   1   8   0      192.54      187.44      3.66 o
   2   8   0      101.08       97.72      2.87 o
   3   8   0       63.54       73.76      5.40 o
   4   8   0       51.83       58.14      5.26 o
   5   8   0      476.70      443.41     13.76 o
   6   8   0        4.25       15.29      4.44 o
   7   8   0       15.63       15.70      4.92 o
   8   8   0        1.01        2.13      3.52 o
   9   8   0       22.68       24.33      6.04 o
  10   8   0       15.52       30.17      6.79 o
   1   9   0        0.10       -1.37      1.37 o
   2   9   0      188.64      177.02      5.37 o
   3   9   0       56.75       53.71      5.08 o
   4   9   0       19.34       22.78      4.40 o
   5   9   0        0.91        0.02      3.66 o
   6   9   0      184.28      201.45     10.06 o
   7   9   0       17.19       18.62      4.94 o
   8   9   0        0.46       -5.18      5.18 o
   9   9   0        0.79        2.91      5.02 o
   0  10   0        0.47       -1.37      3.03 o
   1  10   0        8.07        1.90      1.64 o
   2  10   0        5.66       -0.42      3.05 o
   3  10   0       17.35       18.41      3.92 o
   4  10   0        4.55        1.32      3.67 o
   5  10   0       17.48       18.47      4.94 o
   6  10   0       11.73        6.15      4.46 o
   7  10   0        1.15        5.71      4.79 o
   8  10   0       10.87       15.21      6.86 o
   1  11   0       56.81       56.66      3.11 o
   2  11   0       74.54       78.73      6.77 o
   3  11   0        4.55        3.39      4.09 o
   4  11   0       27.24       31.14      5.02 o
   5  11   0        0.30       -4.11      4.11 o
   6  11   0        3.35        2.42      4.67 o
   7  11   0        6.38        0.48      5.03 o
   0  12   0        3.41        4.20      3.15 o
   1  12   0       17.54       22.74      3.22 o
   2  12   0        1.06        2.52      5.57 o
   3  12   0        0.33        5.95      4.77 o
   4  12   0        0.02       -4.35      4.35 o
   5  12   0       38.80       55.97      7.81 o
   6  12   0        6.44       15.63      6.45 o
   1  13   0        6.39        9.22      2.68 o
   2  13   0        0.02        1.17      4.21 o
   3  13   0        0.78        0.18      4.75 o
   4  13   0        0.83        6.75      5.21 o
   0  14   0        6.51       12.56      5.64 o
   1  14   0       13.14       16.79      7.67 o
   2  14   0        0.19        2.02      7.53 o
 -11   0   1        3.94       12.75      7.95 o
  -9   0   1      109.97      107.07      7.90 o
  -7   0   1      181.97      195.15      7.38 o
  -5   0   1        5.19       -0.17      1.57 o
  -3   0   1     1708.53     1638.01     22.76 o
  -1   0   1     4812.77     4222.25    273.50 o
   1   0   1      521.88      499.60     28.27 o
   3   0   1      386.48      490.21      8.80 o
   5   0   1       93.74       61.12      3.11 o
   7   0   1       20.96       22.81      3.32 o
   9   0   1       16.01       25.41      5.11 o
  11   0   1        1.75        4.70      7.76 o
 -12   1   1        2.57       -3.55      5.47 o
 -11   1   1      107.10      123.19     10.14 o
 -10   1   1        1.20        0.72      3.53 o
  -9   1   1        1.80        0.35      2.85 o
  -8   1   1        0.01       -1.10      2.37 o
  -7   1   1      308.17      292.12      7.98 o
  -6   1   1       70.38       68.90      2.88 o
  -5   1   1     1835.78     1955.49     23.55 o
  -4   1   1      170.09      167.67      3.37 o
  -3   1   1      623.18      621.99      6.80 o
  -2   1   1       67.02       58.66      1.25 o
  -1   1   1    34885.85    32610.23    455.54 o
   0   1   1     4805.02     3309.61    116.42 o
   1   1   1     1472.95     1426.92     15.74 o
   2   1   1     6036.32     6303.40     65.36 o
   3   1   1     1006.54      928.59     10.06 o
   4   1   1       26.95       29.87      1.53 o
   5   1   1      101.06       96.46      3.07 o
   6   1   1      335.11      340.19      6.28 o
   7   1   1      222.23      203.42      5.47 o
   8   1   1       30.39       28.34      3.19 o
   9   1   1        5.76        1.78      2.45 o
  10   1   1        3.94        0.44      3.61 o
  11   1   1       59.76       72.17      7.77 o
  12   1   1        9.86        2.85      6.49 o
 -12   2   1       16.77       25.40      8.16 o
 -11   2   1        7.76        3.25      4.59 o
 -10   2   1       19.78       22.80      4.64 o
  -9   2   1       10.40        3.20      3.06 o
  -8   2   1       48.55       51.71      3.38 o
  -7   2   1      678.41      643.84      9.32 o
  -6   2   1        7.89        5.72      1.41 o
  -5   2   1      549.54      607.34      8.15 o
  -4   2   1     1742.47     1679.85     18.77 o
  -3   2   1      817.46      913.89      9.06 o
  -2   2   1        1.44        0.72      0.36 o
  -1   2   1     1008.86      952.58      8.55 o
   0   2   1     7343.07     7022.12     68.63 o
   1   2   1     1680.93     1804.30     22.30 o
   2   2   1      639.24      660.65      7.27 o
   3   2   1      503.62      541.53      6.64 o
   4   2   1       34.84       32.36      2.29 o
   5   2   1      331.64      305.17      4.89 o
   6   2   1      116.47      112.61      3.08 o
   7   2   1      196.42      183.34      4.31 o
   8   2   1        1.90        2.94      2.77 o
   9   2   1       31.14       31.56      3.82 o
  10   2   1       33.83       37.22      5.12 o
  11   2   1        0.92        0.74      4.92 o
  12   2   1        2.32       11.89      5.79 o
 -12   3   1       23.75       34.81     12.65 o
 -11   3   1       15.90       13.72      4.76 o
 -10   3   1        9.36       10.76      4.48 o
  -9   3   1        0.91        0.61      2.64 o
  -8   3   1      133.03      127.82      5.32 o
  -7   3   1      327.17      287.14      6.00 o
  -6   3   1      485.76      509.26      7.43 o
  -5   3   1       30.11       27.34      1.81 o
  -4   3   1       49.16       54.42      2.03 o
  -3   3   1     1735.30     1783.89     17.37 o
  -2   3   1       94.29      129.70      1.79 o
  -1   3   1      427.85      428.86      4.74 o
   0   3   1       60.37       41.98      1.08 o
   1   3   1     1129.03     1237.11     12.84 o
   2   3   1       21.47       29.91      2.25 o
   3   3   1       53.08       55.62      1.66 o
   4   3   1      147.01      181.74      3.19 o
   5   3   1      186.37      213.10      3.80 o
   6   3   1      151.74      151.04      3.90 o
   7   3   1      313.91      295.05      6.79 o
   8   3   1      137.63      125.36      5.13 o
   9   3   1       13.65       11.01      3.10 o
  10   3   1        0.69        6.17      5.28 o
  11   3   1       12.51       13.09      4.75 o
  12   3   1       56.05       56.96     13.97 o
 -11   4   1       21.70       29.00      8.11 o
 -10   4   1        2.29        5.09      3.75 o
  -9   4   1      291.34      286.77      7.99 o
  -8   4   1        5.88        2.73      2.93 o
  -7   4   1       81.53       87.42      3.35 o
  -6   4   1        1.59        2.18      1.31 o
  -5   4   1     1248.50     1195.21     14.40 o
  -4   4   1      361.28      381.50      5.34 o
  -3   4   1       12.85       13.58      0.86 o
  -2   4   1      260.58      338.56      4.07 o
  -1   4   1      273.91      291.94      3.70 o
   0   4   1      552.13      549.75      6.00 o
   1   4   1     3109.38     3032.71     30.24 o
   2   4   1      176.31      203.32      3.49 o
   3   4   1       13.40       16.40      0.96 o
   4   4   1      230.31      240.54      5.98 o
   5   4   1      998.26      923.44     13.51 o
   6   4   1      103.18      102.72      2.64 o
   7   4   1      378.03      367.93      7.08 o
   8   4   1      262.06      285.02      8.55 o
   9   4   1      137.90      139.63      6.03 o
  10   4   1        3.45        4.54      6.02 o
  11   4   1       19.38       21.09      7.40 o
 -11   5   1       52.54       51.10      9.21 o
 -10   5   1        8.10       17.03      6.74 o
  -9   5   1        6.62        9.52      3.70 o
  -8   5   1       58.92       52.14      5.51 o
  -7   5   1      428.68      442.75     11.77 o
  -6   5   1       98.69      118.55      4.92 o
  -5   5   1      190.66      187.86      5.56 o
  -4   5   1      306.11      299.72      6.11 o
  -3   5   1     1429.80     1414.64     19.21 o
  -2   5   1      111.96      127.95      2.81 o
  -1   5   1        7.66       14.21      1.18 o
   0   5   1       22.60       29.07      1.27 o
   1   5   1     1449.19     1428.76     15.05 o
   2   5   1      260.62      307.07      5.28 o
   3   5   1     1291.12     1320.75     19.60 o
   4   5   1      315.46      305.12      6.46 o
   5   5   1       44.01       45.21      4.00 o
   6   5   1        8.25        8.13      3.34 o
   7   5   1      500.92      501.06     12.67 o
   8   5   1       31.14       35.75      4.36 o
   9   5   1        0.09       -0.67      3.17 o
  10   5   1        3.35        2.38      5.69 o
  11   5   1       36.44       48.46      9.03 o
 -11   6   1        0.00       -1.56      6.17 o
 -10   6   1       39.98       52.11      8.61 o
  -9   6   1       16.34       30.24      5.70 o
  -8   6   1       61.54       67.58      6.13 o
  -7   6   1       26.86       29.86      4.21 o
  -6   6   1      210.13      193.60      7.59 o
  -5   6   1       97.09       98.22      4.29 o
  -4   6   1       16.35       16.19      2.06 o
  -3   6   1       34.40       32.20      2.26 o
  -2   6   1       35.60       36.68      1.68 o
  -1   6   1      515.91      497.90      7.32 o
   0   6   1      179.43      221.54      3.68 o
   1   6   1     3195.42     3440.88     34.62 o
   2   6   1      666.26      772.25     12.58 o
   3   6   1        1.20       -1.34      1.34 o
   4   6   1        8.47       13.21      2.05 o
   5   6   1      825.98      776.51     13.66 o
   6   6   1      573.29      565.54     14.49 o
   7   6   1        5.46        3.23      3.19 o
   8   6   1        8.06        2.68      3.36 o
   9   6   1       21.03       24.27      5.53 o
  10   6   1       50.16       56.96     13.29 o
  11   6   1        2.56        5.33      6.50 o
 -10   7   1       35.22       53.47      7.35 o
  -9   7   1        0.55        7.14      5.75 o
  -8   7   1       22.30       23.69      4.32 o
  -7   7   1       38.57       48.61      4.94 o
  -6   7   1      474.27      464.76     12.48 o
  -5   7   1       53.22       53.02      4.64 o
  -4   7   1      115.53      105.26      4.99 o
  -3   7   1        2.04        2.12      2.65 o
  -2   7   1      498.10      503.07      8.39 o
  -1   7   1       21.27       24.29      1.70 o
   0   7   1       16.61       16.24      1.45 o
   1   7   1        2.70        3.81      1.05 o
   2   7   1      519.03      501.33     11.64 o
   3   7   1      109.25       96.84      4.37 o
   4   7   1        2.33        1.55      3.99 o
   5   7   1      110.45      119.52      7.05 o
   6   7   1      411.67      411.50     11.37 o
   7   7   1       12.73       12.63      3.80 o
   8   7   1        7.49        5.59      3.76 o
   9   7   1        0.92       10.33      4.84 o
  10   7   1       13.49       15.45      7.42 o
 -10   8   1        7.97        8.88      5.75 o
  -9   8   1        9.48       25.08      6.60 o
  -8   8   1       37.13       43.75      5.34 o
  -7   8   1        6.93       14.07      3.85 o
  -6   8   1        2.49        0.34      4.81 o
  -5   8   1        5.58        6.75      5.08 o
  -4   8   1      140.29      141.42      8.68 o
  -3   8   1       68.50       68.74      5.21 o
  -2   8   1       20.39       18.15      1.20 o
  -1   8   1       14.81       13.89      1.51 o
   0   8   1      503.48      495.39     10.49 o
   1   8   1        0.04       -0.24      1.08 o
   2   8   1       23.13       18.83      2.55 o
   3   8   1      205.01      172.57      7.67 o
   4   8   1       43.19       51.03      5.09 o
   5   8   1        0.05        9.44      4.29 o
   6   8   1        6.77        6.05      4.13 o
   7   8   1        0.47        1.00      5.24 o
   8   8   1        5.79       -1.00      4.21 o
   9   8   1        6.00        6.60      5.21 o
  10   8   1        9.15        5.04      5.84 o
  -9   9   1        2.02        2.58      5.35 o
  -8   9   1        7.48       10.24     10.18 o
  -7   9   1        4.68        5.57      4.44 o
  -6   9   1      135.97      146.70      8.77 o
  -5   9   1        5.21       13.30      4.31 o
  -4   9   1       56.30       44.12      5.08 o
  -3   9   1        6.93        7.92      3.62 o
  -2   9   1       97.66       99.36      3.67 o
  -1   9   1       91.16       88.37      2.92 o
   0   9   1        6.62        4.86      1.61 o
   1   9   1      119.10       97.15      2.74 o
   2   9   1       54.20       56.12      6.39 o
   3   9   1        0.02       -1.91      3.24 o
   4   9   1        9.40        8.85      3.81 o
   5   9   1       15.09       13.87      4.23 o
   6   9   1       78.80       93.47      7.25 o
   7   9   1       17.73       31.97      5.80 o
   8   9   1       23.20       19.79      5.72 o
   9   9   1        0.28        3.79      6.74 o
  -8  10   1        0.06       -4.81      4.81 o
  -7  10   1        0.01        0.48      4.43 o
  -6  10   1       19.34       21.67      5.17 o
  -5  10   1       82.22       99.39      9.15 o
  -4  10   1        0.00       -3.03      3.25 o
  -3  10   1       49.43       42.94      4.77 o
  -2  10   1       80.89       77.68      3.75 o
  -1  10   1        4.63       -1.38      1.91 o
   0  10   1       39.52       40.02      2.89 o
   1  10   1       61.17       59.54      2.53 o
   2  10   1       15.23        9.32      3.55 o
   3  10   1       10.74        1.82      4.90 o
   4  10   1       32.22       23.75      4.61 o
   5  10   1       77.70       91.50      8.76 o
   6  10   1        9.09       12.13      4.66 o
   7  10   1        0.28        1.35      4.54 o
   8  10   1        0.13        1.62      5.04 o
  -7  11   1       10.97       24.95      6.17 o
  -6  11   1       10.93       11.00      4.97 o
  -5  11   1        1.67       -3.74      3.74 o
  -4  11   1        1.36        4.86      4.53 o
  -3  11   1        6.50        1.75      3.97 o
  -2  11   1       68.02       73.27     11.95 o
  -1  11   1       27.84       21.36      2.52 o
   0  11   1       36.85       46.28      3.15 o
   1  11   1       12.73       10.90      2.81 o
   2  11   1       37.40       40.48      5.52 o
   3  11   1       10.37       13.37      6.33 o
   4  11   1        3.38       -0.35      3.77 o
   5  11   1        9.99       12.71      4.48 o
   6  11   1        0.89       -3.76      4.73 o
   7  11   1       22.37       21.84      6.26 o
  -6  12   1        9.19       14.96      7.55 o
  -5  12   1        0.54       10.95      5.75 o
  -4  12   1       13.68       22.05      5.91 o
  -3  12   1       17.47       16.54      5.21 o
  -2  12   1        0.89       -0.85      3.85 o
  -1  12   1       12.45       11.70      3.05 o
   0  12   1       11.66       15.52      2.52 o
   1  12   1        1.37        0.74      2.47 o
   2  12   1        0.01       -2.85      3.58 o
   3  12   1        0.22       -2.69      4.46 o
   4  12   1        9.23        6.23      5.64 o
   5  12   1        0.70        0.15      5.03 o
   6  12   1        0.56       -5.23      5.23 o
  -4  13   1        0.31       -2.82      4.98 o
  -3  13   1        2.27        7.99      4.93 o
  -2  13   1       30.11       40.55     11.34 o
  -1  13   1        0.43       -2.09      2.73 o
   0  13   1        0.70        5.09      5.17 o
   1  13   1        3.63        9.35      5.22 o
   2  13   1       43.76       46.67      9.74 o
   3  13   1        6.01       15.66      5.51 o
   4  13   1       11.60        9.24      5.58 o
  -2  14   1        0.62       -4.42      6.73 o
  -1  14   1        0.28       -5.93      5.93 o
   0  14   1       19.95       26.31      5.06 o
   1  14   1        1.50        5.36      7.15 o
 -12   0   2       91.21      103.39     13.50 o
 -10   0   2       32.79       27.53      5.79 o
  -8   0   2      251.09      221.67      8.64 o
  -6   0   2      576.28      589.39     13.92 o
  -4   0   2     7893.08     8315.12    122.25 o
  -2   0   2      272.35      262.98      4.26 o
   2   0   2     3103.79     2812.82     41.83 o
   4   0   2     2288.20     2336.66     41.57 o
   6   0   2       77.15       75.85      3.78 o
   8   0   2        1.95        2.77      3.74 o
  10   0   2        1.49       -1.13      6.26 o
  12   0   2       10.01       13.92      8.65 o
 -12   1   2       48.60       43.92      7.77 o
 -11   1   2       25.58       30.42      6.76 o
 -10   1   2       36.85       34.82      4.13 o
  -9   1   2       19.17       15.80      3.75 o
  -8   1   2      275.20      251.14      7.16 o
  -7   1   2       42.55       41.04      2.61 o
  -6   1   2      304.45      261.36      5.31 o
  -5   1   2      283.42      320.92      5.68 o
  -4   1   2     2179.97     2300.96     25.21 o
  -3   1   2     2293.97     2482.92     23.83 o
  -2   1   2      107.78       69.44      1.31 o
  -1   1   2    15320.56    15235.11    124.13 o
   0   1   2       79.81       63.78      1.75 o
   1   1   2      106.25       78.03      1.25 o
   2   1   2    47019.91    45325.47    467.47 o
   3   1   2     2456.60     2493.37     25.08 o
   4   1   2      850.62     1043.45     13.32 o
   5   1   2      679.34      636.92      8.49 o
   6   1   2      568.31      575.07      8.79 o
   7   1   2      242.14      229.35      5.26 o
   8   1   2      247.09      230.16      5.99 o
   9   1   2       10.78        3.78      2.82 o
  10   1   2        1.63       -3.33      3.33 o
  11   1   2       29.99       28.33      6.41 o
  12   1   2       11.39       10.94      6.05 o
 -12   2   2       28.60       45.32      7.83 o
 -11   2   2        0.03       -3.82      3.82 o
 -10   2   2       14.43        7.37      3.26 o
  -9   2   2       43.00       46.37      4.24 o
  -8   2   2        2.09       -1.35      2.16 o
  -7   2   2       72.15       65.53      2.86 o
  -6   2   2      112.18      124.95      3.57 o
  -5   2   2        9.76        6.13      1.67 o
  -4   2   2     1432.26     1466.45     15.68 o
  -3   2   2      197.32      210.78      2.75 o
  -2   2   2      418.68      447.58      4.53 o
  -1   2   2     1861.62     1856.85     15.54 o
   0   2   2      777.73      833.80      7.85 o
   1   2   2      719.82      737.27     10.75 o
   2   2   2     5673.37     6060.38     63.16 o
   3   2   2       82.08       69.07      1.51 o
   4   2   2      412.61      432.46      6.72 o
   5   2   2      748.43      667.17      9.14 o
   6   2   2       72.62       78.92      2.85 o
   7   2   2       60.02       56.09      2.87 o
   8   2   2      178.31      151.95      4.96 o
   9   2   2      140.85      142.67      8.19 o
  10   2   2        0.34       -1.62      3.60 o
  11   2   2        0.37       -0.54      4.73 o
  12   2   2       27.27       25.27      6.52 o
 -12   3   2       11.25       24.08     12.14 o
 -11   3   2       57.99       58.48      6.17 o
 -10   3   2        5.86        8.11      3.87 o
  -9   3   2       17.45        8.99      3.02 o
  -8   3   2      318.28      297.25      7.98 o
  -7   3   2      880.64      838.83     12.28 o
  -6   3   2        0.01       -0.79      1.24 o
  -5   3   2      513.07      519.39      7.26 o
  -4   3   2      276.26      313.28      4.81 o
  -3   3   2      165.44      140.53      2.87 o
  -2   3   2       26.13       19.66      1.16 o
  -1   3   2        0.22        0.63      0.47 o
   0   3   2      156.27      159.30      2.19 o
   1   3   2     3103.61     3158.55     35.69 o
   2   3   2      489.98      472.08      8.16 o
   3   3   2      135.39      161.89      2.88 o
   4   3   2       10.99        9.79      1.51 o
   5   3   2        5.26        5.37      1.12 o
   6   3   2      345.28      316.29      5.25 o
   7   3   2     1258.82     1257.17     18.22 o
   8   3   2      186.28      176.85      6.01 o
   9   3   2       34.46       33.46      3.85 o
  10   3   2       16.30       12.29      4.04 o
  11   3   2      106.73      100.30      7.01 o
  12   3   2        0.40       -5.03     10.21 o
 -11   4   2        0.18       -5.31      5.75 o
 -10   4   2       19.94       23.08      4.35 o
  -9   4   2        5.61        1.24      2.68 o
  -8   4   2      137.03      124.63      5.20 o
  -7   4   2      146.91      140.61      4.69 o
  -6   4   2      201.69      183.52      3.93 o
  -5   4   2        0.05        0.69      1.14 o
  -4   4   2      169.54      184.95      3.11 o
  -3   4   2      307.32      342.51      4.33 o
  -2   4   2      919.95      935.68      9.79 o
  -1   4   2     3070.40     3227.28     29.11 o
   0   4   2      808.34      716.60      7.95 o
   1   4   2     2616.78     2572.14     25.98 o
   2   4   2        7.58       13.36      0.89 o
   3   4   2      433.85      440.27      6.71 o
   4   4   2      448.27      468.87      8.43 o
   5   4   2      101.39      106.02      4.22 o
   6   4   2      288.53      266.40      6.80 o
   7   4   2       33.73       38.06      4.52 o
   8   4   2        0.13        0.28      2.15 o
   9   4   2        2.34        2.46      2.58 o
  10   4   2        8.24       13.42      6.35 o
  11   4   2        0.08       -5.33      5.33 o
 -11   5   2        9.64       21.55     10.68 o
 -10   5   2       38.05       31.36      7.41 o
  -9   5   2       24.58       27.81      4.49 o
  -8   5   2       22.41       18.50      3.55 o
  -7   5   2       19.18       30.84      2.93 o
  -6   5   2     1180.91     1109.07     14.69 o
  -5   5   2        2.54        2.07      1.19 o
  -4   5   2       99.42      111.10      2.75 o
  -3   5   2       26.80       29.95      1.27 o
  -2   5   2       99.61       79.21      1.82 o
  -1   5   2      525.26      537.57      6.50 o
   0   5   2      705.97      684.84      8.35 o
   1   5   2     2537.51     2887.06     29.09 o
   2   5   2        0.43        0.63      1.18 o
   3   5   2       87.26       78.96      2.31 o
   4   5   2        0.94       -0.25      1.32 o
   5   5   2     1034.76     1010.38     18.05 o
   6   5   2      248.20      222.28      7.72 o
   7   5   2        0.00       10.48      3.71 o
   8   5   2       21.35       20.49      3.89 o
   9   5   2        1.78        0.76      4.01 o
  10   5   2        1.10       -4.05      5.16 o
  11   5   2        2.32       -3.86      6.00 o
 -11   6   2       10.19       13.31      7.43 o
 -10   6   2        2.04        8.61      5.34 o
  -9   6   2       95.43      110.44      6.96 o
  -8   6   2       54.26       45.95      4.90 o
  -7   6   2       19.65       19.73      3.90 o
  -6   6   2      146.89      134.84      6.45 o
  -5   6   2      246.64      224.46      6.30 o
  -4   6   2      142.46      137.19      4.92 o
  -3   6   2       52.53       47.88      2.20 o
  -2   6   2       95.28      102.63      2.05 o
  -1   6   2      375.12      410.23      5.89 o
   0   6   2     1135.54     1103.81     12.25 o
   1   6   2      523.06      527.16      6.67 o
   2   6   2      137.93      163.76      4.66 o
   3   6   2       67.44       71.94      2.98 o
   4   6   2      352.12      347.23     10.02 o
   5   6   2      501.32      494.55     11.97 o
   6   6   2       46.46       45.92      4.54 o
   7   6   2        7.53       -2.94      2.94 o
   8   6   2        0.03       -2.93      2.93 o
   9   6   2       90.43       85.81      7.73 o
  10   6   2        7.96       10.70      6.49 o
  11   6   2        0.58       -0.72      6.37 o
 -10   7   2        0.07        4.10      5.35 o
  -9   7   2        1.22        7.31      3.85 o
  -8   7   2        1.47       -3.17      3.17 o
  -7   7   2       59.01       64.08      5.45 o
  -6   7   2      119.06      116.64      6.99 o
  -5   7   2        8.12        7.49      3.31 o
  -4   7   2       97.61       77.61      3.78 o
  -3   7   2      475.82      453.84      7.82 o
  -2   7   2        9.91        7.28      1.00 o
  -1   7   2        1.21        0.67      0.99 o
   0   7   2      900.55      953.60     12.25 o
   1   7   2       59.78       46.15      1.73 o
   2   7   2        2.28       -0.11      1.85 o
   3   7   2      137.85      127.37      4.89 o
   4   7   2      139.02      135.19      8.40 o
   5   7   2       33.33       16.40      7.64 o
   6   7   2       31.94       38.54      5.41 o
   7   7   2       42.65       46.88      6.56 o
   8   7   2        6.32       13.72      4.99 o
   9   7   2        1.53       -0.03      4.59 o
  10   7   2        7.85       -0.50      7.34 o
 -10   8   2        2.12        4.04      5.56 o
  -9   8   2       55.01       66.84      6.27 o
  -8   8   2       12.02       15.62      4.27 o
  -7   8   2      123.80      128.96      7.12 o
  -6   8   2        6.04        4.49      3.34 o
  -5   8   2      301.91      343.94     10.33 o
  -4   8   2      513.05      488.69     13.86 o
  -3   8   2      169.51      161.07      7.37 o
  -2   8   2       76.34       73.94      2.23 o
  -1   8   2      367.73      372.93      6.17 o
   0   8   2      340.86      328.91      5.60 o
   1   8   2      239.38      244.50      4.29 o
   2   8   2      119.66      122.33      5.29 o
   3   8   2      181.46      184.27      9.71 o
   4   8   2        3.56        1.99      3.36 o
   5   8   2      401.43      418.57     13.50 o
   6   8   2       22.64       33.87      5.21 o
   7   8   2        0.04       -1.00      3.84 o
   8   8   2       23.99       27.34      5.58 o
   9   8   2       27.90       36.87      6.96 o
  10   8   2       12.63        9.83      5.59 o
  -9   9   2        6.45       10.34      5.48 o
  -8   9   2        0.12       -0.41      4.40 o
  -7   9   2       25.41       21.25      5.43 o
  -6   9   2       53.12       65.67      7.05 o
  -5   9   2        0.51        5.68      3.93 o
  -4   9   2        0.66        2.56      4.11 o
  -3   9   2       77.22       86.96      5.75 o
  -2   9   2      696.56      695.74      9.58 o
  -1   9   2       17.26       14.23      3.06 o
   0   9   2        1.30       -0.52      1.53 o
   1   9   2        0.51       -1.09      1.09 o
   2   9   2      135.28      127.66     13.06 o
   3   9   2       14.58        3.15      3.45 o
   4   9   2        0.61       -3.21      3.21 o
   5   9   2       26.34       23.39      4.97 o
   6   9   2       18.08       23.78      4.97 o
   7   9   2       14.57       20.69      5.19 o
   8   9   2        1.29       -0.85      7.77 o
   9   9   2        0.28       -2.73      4.65 o
  -8  10   2       16.01       31.82      9.24 o
  -7  10   2        0.37       -0.84      4.19 o
  -6  10   2       16.61       10.64      4.85 o
  -5  10   2       15.56       13.71      4.58 o
  -4  10   2       45.13       52.35      5.69 o
  -3  10   2        1.72        5.06      4.92 o
  -2  10   2        0.28        2.70      2.03 o
  -1  10   2       14.12        5.73      2.20 o
   0  10   2       45.25       46.03      3.02 o
   1  10   2        0.52       -0.59      1.81 o
   2  10   2        0.30       -2.69      2.69 o
   3  10   2        8.78        2.44      3.43 o
   4  10   2       14.43       10.67      4.03 o
   5  10   2        2.00        0.55      4.08 o
   6  10   2       18.04       18.09      5.04 o
   7  10   2        3.11        0.82      4.43 o
   8  10   2       27.93       33.07      6.81 o
  -7  11   2        4.58        8.04      5.35 o
  -6  11   2       14.71       20.23      5.41 o
  -5  11   2        3.36        2.22      4.64 o
  -4  11   2        0.37        6.74      4.77 o
  -3  11   2       11.35       10.67      4.79 o
  -2  11   2       39.11       49.30      3.83 o
  -1  11   2        1.22       -0.30      2.00 o
   0  11   2        2.15        3.32      2.18 o
   1  11   2       21.51       17.50      5.50 o
   2  11   2       45.65       35.05      8.23 o
   3  11   2        6.95        2.82      4.46 o
   4  11   2       32.62       44.40      5.66 o
   5  11   2        0.54        0.59      6.04 o
   6  11   2        7.33        7.64      4.89 o
   7  11   2       19.49       23.21      6.08 o
  -6  12   2       11.04        5.29      5.86 o
  -5  12   2       16.73       17.75      6.21 o
  -4  12   2        1.19       -3.98      4.80 o
  -3  12   2        0.33       -0.33      4.50 o
  -2  12   2       23.79       18.89      4.63 o
  -1  12   2        9.05        5.69      2.89 o
   0  12   2        1.72        0.05      2.12 o
   1  12   2       57.89       70.06      6.20 o
   2  12   2        9.70        7.56      4.52 o
   3  12   2        0.43        3.66      4.64 o
   4  12   2        4.29        3.78      4.80 o
   5  12   2        2.14       -0.75      5.16 o
   6  12   2        2.79        3.92      9.22 o
  -4  13   2        0.14        5.08      5.69 o
  -3  13   2        1.21        7.33      5.06 o
  -2  13   2        1.46        0.13      4.08 o
  -1  13   2        4.78        4.00      3.09 o
   0  13   2        0.12       -3.48      3.48 o
   1  13   2       10.85       20.73      4.82 o
   2  13   2        1.71        4.73      4.73 o
   3  13   2        3.83        6.74      4.96 o
   4  13   2        2.82       -0.24      7.36 o
  -1  14   2       10.96       11.34      3.45 o
   0  14   2       11.86       16.78      3.97 o
   1  14   2        1.99       -1.32      6.59 o
 -11   0   3        9.89       17.50      8.80 o
  -9   0   3       97.38      106.83      8.10 o
  -7   0   3       76.82       58.01      4.52 o
  -5   0   3      599.70      559.34     11.08 o
  -3   0   3     3671.31     3760.72     45.88 o
  -1   0   3     2617.37     2659.74     32.34 o
   1   0   3     4107.52     3704.80     54.63 o
   3   0   3      799.78      756.37     12.69 o
   5   0   3        3.58        4.58      2.26 o
   7   0   3      101.07       77.42      4.13 o
   9   0   3       31.39       37.22      5.62 o
  11   0   3        0.20       -6.59      6.59 o
 -12   1   3        2.37        4.21      6.25 o
 -11   1   3       83.93       88.57      8.59 o
 -10   1   3        6.17        7.03      4.07 o
  -9   1   3       15.48       11.70      3.97 o
  -8   1   3       43.26       40.16      3.63 o
  -7   1   3       18.31       14.68      2.29 o
  -6   1   3       16.66       16.40      1.99 o
  -5   1   3     1384.23     1514.95     17.62 o
  -4   1   3      644.53      670.32      7.72 o
  -3   1   3       98.27      120.61      2.03 o
  -2   1   3     4923.25     4803.73     42.70 o
  -1   1   3      375.80      354.18      3.40 o
   0   1   3     3871.72     4017.28     34.25 o
   1   1   3     1113.31     1146.84     12.48 o
   2   1   3    26274.89    26488.88    257.48 o
   3   1   3      384.82      357.45      4.78 o
   4   1   3      136.35      132.76      3.05 o
   5   1   3      172.58      176.58      3.52 o
   6   1   3      447.79      456.86      6.87 o
   7   1   3      469.60      499.69      7.69 o
   8   1   3        3.01        1.27      2.13 o
   9   1   3        4.85       -3.31      5.94 o
  10   1   3        5.35        3.13      3.78 o
  11   1   3       19.63       19.90      5.89 o
  12   1   3       15.98       16.08      8.11 o
 -12   2   3       45.13       35.31      7.41 o
 -11   2   3        1.81       -0.40      5.43 o
 -10   2   3        0.39       -1.52      3.44 o
  -9   2   3       62.14       63.82      4.73 o
  -8   2   3      138.75      145.32      5.17 o
  -7   2   3       20.99       18.43      2.79 o
  -6   2   3        7.33        7.69      1.62 o
  -5   2   3      202.97      261.29      4.97 o
  -4   2   3     3148.50     3089.86     35.60 o
  -3   2   3       10.48        5.57      0.72 o
  -2   2   3     1019.75      998.44      9.22 o
  -1   2   3     5719.23     5912.97     48.03 o
   0   2   3    11591.53    11403.34    116.74 o
   1   2   3     6709.31     6598.16     69.58 o
   2   2   3      731.10      745.07      8.66 o
   3   2   3       46.20       50.33      1.71 o
   4   2   3      614.70      613.83      8.88 o
   5   2   3      359.50      333.81      5.47 o
   6   2   3      613.91      579.84      8.07 o
   7   2   3      206.82      193.27      4.69 o
   8   2   3       65.73       75.66      4.07 o
   9   2   3        8.47       12.06      3.96 o
  10   2   3       88.08      106.98      6.87 o
  11   2   3        0.24       -2.33      4.67 o
  12   2   3        7.33        4.36      5.44 o
 -12   3   3        9.58        7.33      5.68 o
 -11   3   3        7.81       11.81      4.77 o
 -10   3   3       62.96       74.25      6.31 o
  -9   3   3        5.03        5.04      2.74 o
  -8   3   3      284.85      268.26      6.78 o
  -7   3   3      664.84      632.55     11.23 o
  -6   3   3      187.97      179.56      3.98 o
  -5   3   3       54.85       64.89      2.18 o
  -4   3   3      805.75      851.75      9.82 o
  -3   3   3     2812.08     2945.73     29.70 o
  -2   3   3      376.96      325.17      3.65 o
  -1   3   3      679.15      646.73      6.84 o
   0   3   3      899.12      874.29     10.43 o
   1   3   3     2191.41     2325.18     24.89 o
   2   3   3      296.86      267.74      6.37 o
   3   3   3      781.45      847.34     10.50 o
   4   3   3        5.80        2.71      1.53 o
   5   3   3      222.24      226.71      3.99 o
   6   3   3      344.31      369.47      6.02 o
   7   3   3       90.81       98.34      4.71 o
   8   3   3      150.67      145.09      5.41 o
   9   3   3       13.71       17.38      3.93 o
  10   3   3       44.94       43.84      8.40 o
  11   3   3        4.41        3.00      6.06 o
 -11   4   3        5.45       -4.72      6.91 o
 -10   4   3        2.24       -2.86      2.86 o
  -9   4   3      109.37      110.74      5.58 o
  -8   4   3        5.21       10.45      2.83 o
  -7   4   3        0.06       -2.06      2.06 o
  -6   4   3        5.76        3.87      1.70 o
  -5   4   3      462.51      467.21      6.84 o
  -4   4   3      449.94      473.94      6.59 o
  -3   4   3     1500.10     1625.37     17.22 o
  -2   4   3        1.18       -0.64      0.64 o
  -1   4   3     1209.01     1227.28     12.40 o
   0   4   3     1884.04     1848.69     18.86 o
   1   4   3     1069.72     1066.97     12.15 o
   2   4   3      236.51      249.19      6.09 o
   3   4   3      155.45      163.58      6.82 o
   4   4   3      137.06      145.17      5.14 o
   5   4   3      513.09      507.43     10.44 o
   6   4   3       22.18       15.05      2.65 o
   7   4   3      162.08      160.88      6.75 o
   8   4   3       33.03       30.72      4.03 o
   9   4   3       65.58       64.22      4.06 o
  10   4   3        0.01        2.35      5.93 o
  11   4   3        0.58       -6.44      7.81 o
 -11   5   3       60.56       59.19      9.71 o
 -10   5   3       13.03       15.17      6.64 o
  -9   5   3        0.01        0.86      2.48 o
  -8   5   3       22.02       19.12      2.78 o
  -7   5   3      829.58      761.56     14.02 o
  -6   5   3      268.69      259.12      5.24 o
  -5   5   3       34.84       39.85      1.68 o
  -4   5   3        6.21        6.19      1.00 o
  -3   5   3      264.25      263.01      4.60 o
  -2   5   3      672.17      726.85      8.11 o
  -1   5   3       13.70        5.62      1.40 o
   0   5   3      175.24      176.98      3.12 o
   1   5   3      903.35     1008.03     11.90 o
   2   5   3        2.60        3.60      1.18 o
   3   5   3      448.09      467.04     13.19 o
   4   5   3      259.99      269.27      7.51 o
   5   5   3        0.12        1.33      1.95 o
   6   5   3       30.22       30.45      3.90 o
   7   5   3      614.87      606.02     14.16 o
   8   5   3      107.16      111.47      7.65 o
   9   5   3       11.89        7.00      4.70 o
  10   5   3        5.42        5.81      5.52 o
  11   5   3       24.64       27.35      8.06 o
 -11   6   3       10.73       24.45      7.92 o
 -10   6   3       21.49       23.12      5.95 o
  -9   6   3       55.21       59.18      5.76 o
  -8   6   3       85.76       80.42      6.14 o
  -7   6   3      289.01      291.14      9.91 o
  -6   6   3        0.03       -2.12      2.97 o
  -5   6   3      103.44       87.03      4.21 o
  -4   6   3      108.72      100.86      2.73 o
  -3   6   3      123.63      117.57      2.62 o
  -2   6   3       47.91       55.23      1.96 o
  -1   6   3       68.75       56.00      2.44 o
   0   6   3       27.34       25.19      2.04 o
   1   6   3     1581.77     1695.68     20.31 o
   2   6   3       87.07       81.33      3.05 o
   3   6   3       26.04       25.70      3.22 o
   4   6   3      127.26      131.29      6.31 o
   5   6   3      741.50      650.00     24.72 o
   6   6   3       46.50       41.04      4.39 o
   7   6   3        3.39        4.77      3.06 o
   8   6   3        3.71        0.32      3.13 o
   9   6   3       14.32       18.68      5.52 o
  10   6   3       27.24       16.43      7.10 o
  11   6   3        0.44       -6.27      9.64 o
 -10   7   3       12.96       18.40      7.04 o
  -9   7   3        0.16        1.90      4.05 o
  -8   7   3       14.86       13.40      3.93 o
  -7   7   3       48.66       54.43      5.23 o
  -6   7   3      327.28      341.00     10.49 o
  -5   7   3        3.16        3.41      3.29 o
  -4   7   3       59.49       63.65      3.60 o
  -3   7   3       63.95       61.07      2.10 o
  -2   7   3      297.07      293.17      7.58 o
  -1   7   3      201.07      224.21      4.00 o
   0   7   3      519.33      548.64      8.02 o
   1   7   3       12.32        9.82      1.02 o
   2   7   3      222.23      214.27      6.54 o
   3   7   3      537.48      546.82     12.37 o
   4   7   3       28.39       18.79      4.71 o
   5   7   3      198.15      232.03     11.84 o
   6   7   3       74.06       80.04     11.19 o
   7   7   3       68.81       55.07      6.10 o
   8   7   3       60.52       74.50      7.17 o
   9   7   3        0.36       -1.21      4.77 o
  10   7   3        0.03       -5.29      5.29 o
 -10   8   3        1.73       -7.11     10.23 o
  -9   8   3        0.10        5.73      4.28 o
  -8   8   3       58.11       71.20      6.13 o
  -7   8   3        3.75        3.45      3.67 o
  -6   8   3       16.04       18.22      3.96 o
  -5   8   3        1.66       -0.88      3.72 o
  -4   8   3      166.26      171.88      7.02 o
  -3   8   3       59.46       47.63      3.31 o
  -2   8   3      281.83      288.91      4.87 o
  -1   8   3       65.76       54.44      2.17 o
   0   8   3      276.20      286.94      5.59 o
   1   8   3        1.03        1.96      0.99 o
   2   8   3        8.16        6.92      3.44 o
   3   8   3       99.08       78.94      6.70 o
   4   8   3       29.02       16.24      4.89 o
   5   8   3       22.26       14.70      8.09 o
   6   8   3       13.60        9.29      4.36 o
   7   8   3        2.62       -2.47      3.86 o
   8   8   3        5.24       11.29      4.83 o
   9   8   3       23.45       27.29      6.19 o
  10   8   3        7.48        8.57      7.23 o
  -9   9   3        2.04        8.85      5.42 o
  -8   9   3        3.90       11.74      4.35 o
  -7   9   3        8.44       11.52      4.17 o
  -6   9   3      160.02      183.31      9.71 o
  -5   9   3        5.34        0.59      4.90 o
  -4   9   3        1.22        3.91      3.56 o
  -3   9   3       38.40       35.22      2.47 o
  -2   9   3      132.26      143.79      4.42 o
  -1   9   3       73.90       70.18      2.94 o
   0   9   3        7.25        8.73      2.14 o
   1   9   3       58.89       51.19      2.81 o
   2   9   3       60.09       58.49      6.01 o
   3   9   3       71.82       66.69      6.58 o
   4   9   3        1.90       -3.45      3.45 o
   5   9   3        1.54       -3.71      4.42 o
   6   9   3       16.64       24.87      5.20 o
   7   9   3       22.41       34.54      5.75 o
   8   9   3       31.26       48.94      6.68 o
   9   9   3        0.70        6.71      7.60 o
  -8  10   3        1.34        6.19      5.56 o
  -7  10   3        1.90       -0.83      5.23 o
  -6  10   3        4.66       10.73      7.02 o
  -5  10   3       11.73       13.04      4.39 o
  -4  10   3       76.06       89.32      6.43 o
  -3  10   3       84.56       88.25      6.01 o
  -2  10   3      224.03      224.05      5.05 o
  -1  10   3       15.45       20.55      2.78 o
   0  10   3        0.97        2.02      2.24 o
   1  10   3      233.79      265.59      6.35 o
   2  10   3       37.93       29.57      4.42 o
   3  10   3        0.27        1.85      3.51 o
   4  10   3        3.40        3.80      3.64 o
   5  10   3       57.31       56.44      6.14 o
   6  10   3        0.00       10.57      4.66 o
   7  10   3        3.10       10.33      4.89 o
   8  10   3        3.08        0.32      8.16 o
  -7  11   3       19.01       21.05      6.06 o
  -6  11   3        5.28       16.95      5.38 o
  -5  11   3        0.65        3.72      4.95 o
  -4  11   3        9.57       11.21      5.16 o
  -3  11   3       56.12       60.19      6.58 o
  -2  11   3       10.54       15.22      3.19 o
  -1  11   3        0.24       -1.96      1.96 o
   0  11   3        0.30       -1.97      1.97 o
   1  11   3        0.58        0.70      3.28 o
   2  11   3        0.01       -2.51      3.72 o
   3  11   3        9.53        3.65      4.45 o
   4  11   3       12.91        5.90      4.28 o
   5  11   3       20.01       12.16      4.89 o
   6  11   3        6.31       18.31      7.66 o
   7  11   3       35.38       47.33      6.97 o
  -6  12   3        0.31       -5.15      5.34 o
  -5  12   3        0.35       -3.65      9.01 o
  -4  12   3        7.88        2.65      5.03 o
  -3  12   3        0.16        4.22      4.52 o
  -2  12   3        0.54       -2.36      2.48 o
  -1  12   3        1.95        2.59      2.15 o
   0  12   3       13.02       16.57      3.19 o
   1  12   3       10.66        8.49      4.22 o
   2  12   3       40.11       33.03      5.47 o
   3  12   3       15.63       14.46      5.18 o
   4  12   3        7.55        9.43      5.18 o
   5  12   3        0.36        6.34      5.71 o
   6  12   3       20.73       28.06     17.17 o
  -4  13   3        1.61        2.56      5.35 o
  -3  13   3       10.97       15.57      5.46 o
  -2  13   3       40.44       47.03      5.67 o
  -1  13   3        1.61       -3.47      3.47 o
   0  13   3        0.26       -0.22      5.25 o
   1  13   3        3.48        8.23      4.46 o
   2  13   3       23.57       23.38      5.46 o
   3  13   3        9.24        6.62      6.47 o
   4  13   3        0.54       -0.25      8.02 o
  -1  14   3        0.42       -2.76      5.29 o
   0  14   3        6.51        7.79      3.29 o
   1  14   3        1.65        8.75      7.48 o
 -12   0   4       79.45       81.94     13.36 o
 -10   0   4        5.48        5.63      4.62 o
  -8   0   4      384.54      378.29     12.94 o
  -6   0   4        2.60       -1.80      2.38 o
  -4   0   4      546.06      479.65      8.47 o
  -2   0   4       46.81       38.66      1.48 o
   0   0   4     2413.76     2521.77     30.65 o
   2   0   4     5578.09     5658.36     82.98 o
   4   0   4      218.33      229.65      9.69 o
   6   0   4      317.61      303.32     11.45 o
   8   0   4       69.02       69.38      6.17 o
  10   0   4       36.43       44.97      9.03 o
  12   0   4       18.73       15.80      8.89 o
 -12   1   4       30.43       20.43      6.86 o
 -11   1   4       18.00        9.42      5.77 o
 -10   1   4       41.76       50.79     10.51 o
  -9   1   4        0.01        0.83      2.88 o
  -8   1   4      491.87      458.52     10.25 o
  -7   1   4      185.83      163.09      4.96 o
  -6   1   4     1249.17     1249.39     16.48 o
  -5   1   4     1986.23     2108.04     23.76 o
  -4   1   4      456.51      481.73      6.66 o
  -3   1   4      103.10      111.34      2.09 o
  -2   1   4     7056.00     6903.48     58.41 o
  -1   1   4     5855.07     5976.21     48.65 o
   0   1   4     4308.95     4305.69     36.56 o
   1   1   4     1178.89     1250.50     13.54 o
   2   1   4     7063.52     7573.30     78.38 o
   3   1   4     2463.25     2533.18     27.00 o
   4   1   4     1135.40     1282.00     17.19 o
   5   1   4       89.68       85.12      2.63 o
   6   1   4      206.60      207.36      4.42 o
   7   1   4      203.21      202.09      4.50 o
   8   1   4      189.65      176.46      5.61 o
   9   1   4       12.00        7.93      3.67 o
  10   1   4        0.34       -0.03      5.55 o
  11   1   4        2.45        3.09      5.01 o
  12   1   4        6.81        7.67     11.12 o
 -12   2   4       18.43       20.00      6.92 o
 -11   2   4        0.26        2.65      4.64 o
 -10   2   4       16.57       13.23      3.51 o
  -9   2   4       65.56       65.21      4.44 o
  -8   2   4        1.87        2.49      2.84 o
  -7   2   4       46.49       39.43      2.75 o
  -6   2   4       15.70       20.81      1.98 o
  -5   2   4      202.58      197.58      4.27 o
  -4   2   4        0.25       -0.82      0.82 o
  -3   2   4      311.87      265.10      4.36 o
  -2   2   4      980.35      906.39      8.92 o
  -1   2   4      456.68      493.80      4.75 o
   0   2   4     3819.93     3846.48     32.75 o
   1   2   4    46151.37    43682.82    409.51 o
   2   2   4      858.13      914.77     11.18 o
   3   2   4        0.19        1.22      0.96 o
   4   2   4      902.19      826.79     12.55 o
   5   2   4     1258.19     1213.06     16.37 o
   6   2   4      123.99      109.82      4.18 o
   7   2   4       22.03       25.62      2.26 o
   8   2   4       15.97       12.73      2.70 o
   9   2   4      298.64      273.96      9.98 o
  10   2   4       10.26       11.97      4.57 o
  11   2   4        5.46        0.91      4.71 o
  12   2   4       25.82       35.42     11.95 o
 -12   3   4        8.46        4.33      5.84 o
 -11   3   4      101.12      102.93      7.60 o
 -10   3   4       14.59       23.28      3.93 o
  -9   3   4       26.97       25.39      3.48 o
  -8   3   4       16.45       17.30      2.77 o
  -7   3   4      187.11      179.58      6.84 o
  -6   3   4       24.15       27.08      1.82 o
  -5   3   4      334.30      381.83      5.60 o
  -4   3   4      397.12      462.47      6.14 o
  -3   3   4       55.18       77.37      1.98 o
  -2   3   4      416.91      486.04      5.30 o
  -1   3   4     1661.21     1577.93     14.74 o
   0   3   4     1341.15     1411.46     13.17 o
   1   3   4     3278.65     3467.32     39.11 o
   2   3   4     3346.53     3371.46     45.34 o
   3   3   4     1008.25     1103.63     15.90 o
   4   3   4      212.35      190.86      4.33 o
   5   3   4      111.13      120.88      2.69 o
   6   3   4        6.22        6.65      1.38 o
   7   3   4     1838.91     1774.15     22.18 o
   8   3   4        2.61        2.10      2.81 o
   9   3   4        8.36        3.73      3.21 o
  10   3   4       18.49        8.82      3.66 o
  11   3   4       80.90       93.55     14.58 o
 -11   4   4        0.23       -4.03      4.03 o
 -10   4   4        0.73        1.34      3.73 o
  -9   4   4       54.17       60.16      4.23 o
  -8   4   4      254.35      247.54      7.26 o
  -7   4   4        3.04       -0.22      2.15 o
  -6   4   4        7.27        6.97      1.49 o
  -5   4   4       94.07       84.36      2.50 o
  -4   4   4      768.90      764.26      9.08 o
  -3   4   4      249.42      249.60      3.82 o
  -2   4   4      257.10      315.70      3.97 o
  -1   4   4      776.54      811.67      9.66 o
   0   4   4       34.21       56.76      2.04 o
   1   4   4     2034.67     2175.53     25.16 o
   2   4   4      269.65      276.81      6.51 o
   3   4   4     1789.54     1860.44     34.48 o
   4   4   4      220.56      214.60      4.90 o
   5   4   4       56.07       62.49      3.35 o
   6   4   4       68.86       70.09      3.87 o
   7   4   4       17.04       13.48      3.78 o
   8   4   4       30.65       32.37      4.76 o
   9   4   4        0.86       -5.13      5.13 o
  10   4   4       21.78       38.93      9.45 o
  11   4   4        0.50        4.60      6.71 o
 -11   5   4        5.07        7.60     19.45 o
 -10   5   4       84.90       87.50      7.49 o
  -9   5   4       46.87       46.14      3.87 o
  -8   5   4       24.64       25.92      3.61 o
  -7   5   4      165.49      167.73      5.89 o
  -6   5   4      367.04      366.85      6.68 o
  -5   5   4        2.60        4.97      1.81 o
  -4   5   4       32.69       36.03      1.56 o
  -3   5   4      389.81      386.93      5.81 o
  -2   5   4       18.11       12.62      0.97 o
  -1   5   4        1.05       -0.70      0.70 o
   0   5   4      239.16      246.83      5.65 o
   1   5   4      791.91      839.47     13.23 o
   2   5   4      231.37      228.52      4.21 o
   3   5   4        8.21        7.75      2.47 o
   4   5   4       34.74       40.20      3.81 o
   5   5   4      176.78      156.11      6.64 o
   6   5   4      154.41      163.01      7.48 o
   7   5   4       35.57       40.76      4.56 o
   8   5   4       82.80       92.54      5.79 o
   9   5   4        0.05       -4.01      4.02 o
  10   5   4        0.35       -0.88      5.60 o
  11   5   4        0.21       -3.09      8.14 o
 -11   6   4        0.19        5.80      6.43 o
 -10   6   4       11.54       15.85      5.82 o
  -9   6   4       45.48       63.84      5.82 o
  -8   6   4      108.10      105.93      6.45 o
  -7   6   4       81.98       79.12      5.69 o
  -6   6   4      127.24       98.98      4.42 o
  -5   6   4       41.03       37.38      1.89 o
  -4   6   4      838.71      767.33      9.85 o
  -3   6   4      154.55      152.08      4.11 o
  -2   6   4        2.75        1.31      0.92 o
  -1   6   4      293.82      297.80      4.28 o
   0   6   4       70.89       60.01      2.88 o
   1   6   4       44.38       41.26      2.88 o
   2   6   4      343.92      344.55      6.91 o
   3   6   4       84.77       63.56      3.75 o
   4   6   4      135.48      153.54      9.16 o
   5   6   4      523.17      534.81     25.63 o
   6   6   4        7.12       10.79      4.96 o
   7   6   4        4.52        6.82      4.08 o
   8   6   4        0.66        0.75      4.36 o
   9   6   4       69.93       82.12      7.86 o
  10   6   4        3.96        1.62      5.93 o
  11   6   4        2.16       13.78     10.16 o
 -10   7   4        3.68        7.10      7.00 o
  -9   7   4       10.91       14.26      5.47 o
  -8   7   4        1.07       -3.16      3.16 o
  -7   7   4       16.37       24.24      4.24 o
  -6   7   4       59.74       57.81      5.27 o
  -5   7   4       66.95       82.61      3.85 o
  -4   7   4      685.14      696.18     10.01 o
  -3   7   4       30.57       31.97      1.74 o
  -2   7   4        5.25        7.94      1.43 o
  -1   7   4      147.27      148.67      3.74 o
   0   7   4      117.56      126.10      3.39 o
   1   7   4      126.38      125.28      3.62 o
   2   7   4        4.53        3.05      1.93 o
   3   7   4      317.06      318.45     20.44 o
   4   7   4        3.91        1.05      3.80 o
   5   7   4      109.53      105.33      8.28 o
   6   7   4       20.29       24.43      4.95 o
   7   7   4       47.23       57.66      6.24 o
   8   7   4        1.38       -3.99      3.99 o
   9   7   4        2.97        2.52      4.53 o
  10   7   4       14.92       15.12      7.57 o
 -10   8   4        6.87       15.62      7.79 o
  -9   8   4       17.76       25.15      5.09 o
  -8   8   4       20.83       28.02      4.86 o
  -7   8   4       52.26       48.97      5.30 o
  -6   8   4        3.30        2.58      3.30 o
  -5   8   4       13.53       14.09      3.57 o
  -4   8   4      189.06      186.37      5.54 o
  -3   8   4      408.12      419.37      6.37 o
  -2   8   4       82.03       85.43      3.49 o
  -1   8   4        1.64        0.79      1.29 o
   0   8   4      313.09      316.60      5.95 o
   1   8   4      179.08      185.11      4.73 o
   2   8   4      461.54      446.39     15.04 o
   3   8   4       56.40       46.05      5.46 o
   4   8   4       10.45        8.74      4.42 o
   5   8   4       25.46       31.72      6.04 o
   6   8   4       18.38       18.87      4.72 o
   7   8   4        1.21        1.42      3.82 o
   8   8   4        0.80       -4.57      7.23 o
   9   8   4        9.55       13.18      5.62 o
  10   8   4        0.38        3.10      9.27 o
  -9   9   4        1.49        3.90      5.83 o
  -8   9   4        5.08       12.22      4.43 o
  -7   9   4       84.99      102.82      6.92 o
  -6   9   4       58.62       69.71      5.86 o
  -5   9   4       19.50       19.10      4.00 o
  -4   9   4        0.57        0.20      3.58 o
  -3   9   4      244.95      282.60     10.79 o
  -2   9   4      740.52      705.56     12.12 o
  -1   9   4       11.41       14.02      2.00 o
   0   9   4        0.01       -1.52      1.52 o
   1   9   4        0.62       -0.02      2.16 o
   2   9   4      563.72      544.81     17.61 o
   3   9   4        0.11       -0.84      3.80 o
   4   9   4        5.49        9.39      4.87 o
   5   9   4        0.64       -4.36      4.36 o
   6   9   4        0.05       -3.77      3.77 o
   7   9   4        1.22       -0.10      4.11 o
   8   9   4        7.34        4.37      5.04 o
   9   9   4        0.01        2.81      5.09 o
  -8  10   4       24.79       17.53      9.28 o
  -7  10   4        7.12       15.64      5.52 o
  -6  10   4        3.03        3.55      4.41 o
  -5  10   4        1.11        5.78      4.11 o
  -4  10   4      161.51      167.02     11.82 o
  -3  10   4        0.45        8.12      2.17 o
  -2  10   4       38.22       46.28      3.01 o
  -1  10   4       23.20       22.65      3.04 o
   0  10   4      116.15      124.32      4.96 o
   1  10   4       43.54       41.14      5.37 o
   2  10   4       70.03       58.48      6.25 o
   3  10   4        9.39        4.44      4.16 o
   4  10   4       25.20       26.62      4.87 o
   5  10   4        0.37        5.02      4.76 o
   6  10   4       32.17       41.29      7.37 o
   7  10   4        0.88        4.80      4.61 o
   8  10   4       12.97       20.77      5.97 o
  -7  11   4        0.05       -0.64      6.33 o
  -6  11   4       36.70       39.80      7.66 o
  -5  11   4        0.81        1.77      4.97 o
  -4  11   4       23.91       13.24      5.45 o
  -3  11   4        0.23        2.66      4.28 o
  -2  11   4       80.65       76.11      3.81 o
  -1  11   4        1.71       -2.05      2.05 o
   0  11   4        8.36        7.46      2.15 o
   1  11   4        1.68       -1.13      3.64 o
   2  11   4        7.28        7.19      4.33 o
   3  11   4       20.75       17.91      4.48 o
   4  11   4       65.50       58.79      6.10 o
   5  11   4        1.29       -4.16      4.16 o
   6  11   4        2.48       -2.49      4.66 o
   7  11   4       22.74       24.50      6.06 o
  -6  12   4        0.41        1.05      8.94 o
  -5  12   4        0.93       -4.07      5.29 o
  -4  12   4        2.39       15.23      5.64 o
  -3  12   4       32.33       44.13      6.06 o
  -2  12   4        0.23        4.57      2.93 o
  -1  12   4        0.90        0.21      2.13 o
   0  12   4        0.05       -1.53      2.82 o
   1  12   4        0.24       -3.71      3.71 o
   2  12   4       11.05        7.09      4.62 o
   3  12   4        6.43        3.52      4.59 o
   4  12   4        0.90        1.85      5.20 o
   5  12   4        7.55        8.95      5.87 o
   6  12   4        7.65        9.21     14.28 o
  -4  13   4        8.41       11.72     10.32 o
  -3  13   4       18.92       14.23      5.83 o
  -2  13   4        7.11        5.09      2.77 o
  -1  13   4       18.56       28.40      6.35 o
   0  13   4        1.11       -2.65      2.65 o
   1  13   4       19.37       27.91      8.73 o
   2  13   4        0.85        7.28      5.62 o
   3  13   4        0.40        0.03      4.65 o
   4  13   4        0.21        1.14      5.06 o
  -1  14   4        7.66       13.09      4.17 o
   0  14   4        4.55       -4.28      6.30 o
   1  14   4        1.87        0.46      9.62 o
 -11   0   5        0.16       -4.37      7.06 o
  -9   0   5       83.15       78.54      7.40 o
  -7   0   5        4.71       -0.87      2.63 o
  -5   0   5     1166.01     1249.01     21.35 o
  -3   0   5     1854.02     1670.15     23.53 o
  -1   0   5      184.37      179.27      2.89 o
   1   0   5      194.48      225.76      4.38 o
   3   0   5     1898.40     1971.29     36.01 o
   5   0   5      154.40      134.81      5.24 o
   7   0   5       93.12       95.65      5.39 o
   9   0   5       24.07       21.36      5.00 o
  11   0   5        6.27       19.85      7.86 o
 -12   1   5        9.97       15.71      6.70 o
 -11   1   5       11.34       14.78      6.08 o
 -10   1   5       31.50       33.29      5.20 o
  -9   1   5        0.03        1.12      2.98 o
  -8   1   5       12.86       18.39      3.17 o
  -7   1   5        2.11        3.09      2.01 o
  -6   1   5      332.33      332.07      5.98 o
  -5   1   5      399.38      414.15      6.46 o
  -4   1   5     1836.70     1857.02     20.86 o
  -3   1   5       84.84       70.78      1.83 o
  -2   1   5     4494.14     4616.43     39.44 o
  -1   1   5     5637.19     5728.77     46.64 o
   0   1   5      135.90      146.49      1.87 o
   1   1   5    10445.64    10525.72     97.01 o
   2   1   5     2354.37     2369.11     22.51 o
   3   1   5      110.39       85.94      3.76 o
   4   1   5     1511.95     1587.28     18.92 o
   5   1   5        4.20        4.58      1.24 o
   6   1   5      361.99      363.58      6.62 o
   7   1   5      347.38      341.08      6.85 o
   8   1   5      141.43      139.56      5.04 o
   9   1   5        1.05       -0.77      3.37 o
  10   1   5        0.60        2.11      4.48 o
  11   1   5       20.59       31.93      6.26 o
  12   1   5       31.49       22.42      6.31 o
 -12   2   5       55.66       58.36      8.46 o
 -11   2   5        0.20       -2.44      4.15 o
 -10   2   5        3.69        2.52      3.22 o
  -9   2   5       46.22       53.96      4.79 o
  -8   2   5      503.74      484.68     10.77 o
  -7   2   5       22.95       23.01      2.62 o
  -6   2   5      580.81      588.21      9.21 o
  -5   2   5        8.54        6.91      1.35 o
  -4   2   5        4.28        0.72      1.04 o
  -3   2   5       21.34       18.07      1.20 o
  -2   2   5     1245.64     1335.49     12.19 o
  -1   2   5       81.85       93.13      1.61 o
   0   2   5      204.32      185.77      2.26 o
   1   2   5    20909.33    21095.10    204.75 o
   2   2   5     5244.43     5496.26     51.30 o
   3   2   5       26.77       35.56      1.26 o
   4   2   5     2497.27     2460.40     33.65 o
   5   2   5        6.14        9.81      2.06 o
   6   2   5      731.36      735.65     10.21 o
   7   2   5      197.18      188.55      4.81 o
   8   2   5      208.65      215.65      7.78 o
   9   2   5       21.91       29.72      4.49 o
  10   2   5       21.07       29.37      4.67 o
  11   2   5        0.09       -4.49      4.49 o
 -12   3   5       22.54       25.18     10.70 o
 -11   3   5        6.32       12.63      4.65 o
 -10   3   5      153.32      170.12      7.55 o
  -9   3   5        8.33       12.04      3.05 o
  -8   3   5      146.44      141.09      5.16 o
  -7   3   5      143.01      142.33      4.89 o
  -6   3   5      527.73      500.21      7.18 o
  -5   3   5      183.01      170.63      3.51 o
  -4   3   5      755.91      764.11      9.15 o
  -3   3   5      103.77      104.81      2.55 o
  -2   3   5     1480.53     1444.32     15.27 o
  -1   3   5      280.52      312.43      3.61 o
   0   3   5        2.45        4.48      0.96 o
   1   3   5      330.96      333.36      5.69 o
   2   3   5      493.77      447.00      6.53 o
   3   3   5      886.96      880.61     13.08 o
   4   3   5     1331.72     1286.04     24.64 o
   5   3   5       46.89       50.35      1.79 o
   6   3   5      301.47      303.93      5.18 o
   7   3   5       77.76       81.04      5.02 o
   8   3   5      338.18      310.78      7.60 o
   9   3   5        9.28        4.54      3.14 o
  10   3   5       40.46       49.85      9.14 o
  11   3   5       11.37        9.22      9.45 o
 -11   4   5        5.52        3.16      4.36 o
 -10   4   5       12.09       20.17      4.14 o
  -9   4   5       67.24       71.31      5.06 o
  -8   4   5        6.47       12.85      3.11 o
  -7   4   5        3.47        4.54      2.25 o
  -6   4   5      102.39       94.81      2.95 o
  -5   4   5      796.88      766.59      9.51 o
  -4   4   5      139.01      140.79      3.01 o
  -3   4   5       68.23       89.16      2.26 o
  -2   4   5      885.32      917.69      9.37 o
  -1   4   5      501.59      490.29      6.42 o
   0   4   5      979.05      936.68     11.31 o
   1   4   5     3020.48     2980.96     33.99 o
   2   4   5      423.62      395.55      6.09 o
   3   4   5      301.22      259.26      6.70 o
   4   4   5       22.69       23.71      2.19 o
   5   4   5      192.16      177.31      6.17 o
   6   4   5      713.39      702.46     13.75 o
   7   4   5        1.35       -3.38      3.38 o
   8   4   5        0.02       -2.15      2.87 o
   9   4   5       39.55       40.31      8.89 o
  10   4   5       20.45       19.57     12.56 o
  11   4   5       13.98       18.00      7.70 o
 -11   5   5       61.79       74.68     10.39 o
 -10   5   5        2.63        4.88      3.07 o
  -9   5   5       14.98       29.55      3.90 o
  -8   5   5        2.30        0.21      3.23 o
  -7   5   5      431.19      401.56      9.36 o
  -6   5   5       73.55       74.35      3.21 o
  -5   5   5      374.05      365.26      6.01 o
  -4   5   5       10.85        9.84      1.14 o
  -3   5   5      178.48      176.63      4.24 o
  -2   5   5      416.13      454.00      5.74 o
  -1   5   5       79.78      104.71      2.60 o
   0   5   5       97.23       86.31      2.06 o
   1   5   5      316.62      331.35      7.47 o
   2   5   5        1.05        3.15      0.92 o
   3   5   5      426.89      466.71     11.05 o
   4   5   5       70.64       77.46      6.07 o
   5   5   5      205.03      202.38      5.73 o
   6   5   5       86.50       78.52      7.30 o
   7   5   5      283.53      272.92     13.17 o
   8   5   5       11.34       11.91      4.55 o
   9   5   5        0.97       -1.58      4.41 o
  10   5   5       15.53        5.23      6.21 o
  11   5   5        8.32       10.41      8.28 o
 -11   6   5       23.07       33.52      8.70 o
 -10   6   5        0.44        3.51      5.44 o
  -9   6   5      114.04      118.99      8.59 o
  -8   6   5       67.21       68.11      4.00 o
  -7   6   5        1.72        2.78      2.29 o
  -6   6   5       49.79       37.90      2.73 o
  -5   6   5      252.56      220.23      5.31 o
  -4   6   5      598.26      595.19      8.25 o
  -3   6   5        5.45        8.85      1.58 o
  -2   6   5       13.99       16.94      1.30 o
  -1   6   5      209.21      178.15      3.18 o
   0   6   5        6.49        3.08      0.98 o
   1   6   5     1224.18     1189.29     16.30 o
   2   6   5        2.82        2.49      1.88 o
   3   6   5      171.47      173.31      6.73 o
   4   6   5       56.21       62.06      6.56 o
   5   6   5       75.28       65.71      6.89 o
   6   6   5        4.89        6.86      5.17 o
   7   6   5       30.86       35.81      5.61 o
   8   6   5        0.01       -2.58      4.96 o
   9   6   5       11.79       13.31      5.28 o
  10   6   5       29.70       31.45      9.60 o
 -10   7   5        0.91       -1.20      9.24 o
  -9   7   5        3.46       -2.78      3.68 o
  -8   7   5        0.15       -1.37      3.39 o
  -7   7   5       90.93       83.00      5.96 o
  -6   7   5       97.81       99.40      6.13 o
  -5   7   5      215.43      224.13      4.51 o
  -4   7   5      367.04      362.14      5.88 o
  -3   7   5        6.55        4.56      1.74 o
  -2   7   5      383.92      380.35      6.87 o
  -1   7   5        0.01        1.68      1.21 o
   0   7   5       12.16       13.07      1.85 o
   1   7   5        1.97        0.22      1.41 o
   2   7   5      747.60      734.06     15.66 o
   3   7   5      101.53      103.89     11.27 o
   4   7   5       89.49       80.40      7.03 o
   5   7   5      304.71      283.57     12.97 o
   6   7   5       35.48       25.63      5.92 o
   7   7   5      129.12      111.32      7.80 o
   8   7   5       46.12       51.61      8.76 o
   9   7   5        0.96       -3.27      4.63 o
  10   7   5        0.83        0.03     10.68 o
 -10   8   5        0.05       11.67      5.72 o
  -9   8   5        0.02        0.73      4.02 o
  -8   8   5       35.96       51.67      8.89 o
  -7   8   5       10.58        6.84      3.79 o
  -6   8   5       81.32       73.34      5.69 o
  -5   8   5        0.05        1.15      3.34 o
  -4   8   5      133.66      150.01      4.05 o
  -3   8   5       92.85       87.03      3.57 o
  -2   8   5       85.66       85.76      3.88 o
  -1   8   5      188.78      188.69      3.94 o
   0   8   5      249.72      236.85      6.94 o
   1   8   5       22.04       16.75      2.02 o
   2   8   5      249.99      262.22     11.15 o
   3   8   5       20.91       23.75      8.63 o
   4   8   5       15.38       16.71      4.82 o
   5   8   5       16.32       10.84      5.36 o
   6   8   5        6.37        2.29      4.07 o
   7   8   5       21.05        5.72      4.51 o
   8   8   5        0.68       -3.99      3.99 o
   9   8   5        9.64       18.07      5.83 o
  -9   9   5       11.46       15.96      6.07 o
  -8   9   5        5.58        2.39      3.98 o
  -7   9   5        9.35       11.11      4.28 o
  -6   9   5       70.08       91.33      6.34 o
  -5   9   5      139.34      132.94      6.90 o
  -4   9   5       63.51       71.78      4.93 o
  -3   9   5      136.45      133.30      4.48 o
  -2   9   5       76.28       97.26      4.17 o
  -1   9   5       41.43       40.02      4.66 o
   0   9   5        3.46        2.37      2.86 o
   1   9   5      428.52      411.61     10.85 o
   2   9   5        7.83       13.91      4.54 o
   3   9   5       95.03      100.87      7.73 o
   4   9   5       62.42       53.37      6.70 o
   5   9   5       21.27       20.45      5.57 o
   6   9   5       11.35        6.21      4.29 o
   7   9   5       12.89        3.43      6.34 o
   8   9   5       10.16       12.83      7.44 o
   9   9   5        0.27       -0.56      5.33 o
  -8  10   5        3.88       11.80      5.61 o
  -7  10   5       41.03       38.83      6.49 o
  -6  10   5        1.45       -4.07      4.07 o
  -5  10   5        1.50        4.37      4.14 o
  -4  10   5        5.04        8.06      4.30 o
  -3  10   5      250.10      234.02      9.32 o
  -2  10   5        3.48        6.72      2.41 o
  -1  10   5       39.44       36.42      6.07 o
   0  10   5       18.61       20.15      3.50 o
   1  10   5      137.44      153.53      8.63 o
   2  10   5        7.80        8.50      4.19 o
   3  10   5        0.99        3.07      4.26 o
   4  10   5        0.01       -3.81      4.54 o
   5  10   5       37.47       52.13      6.06 o
   6  10   5        5.39       -1.75      4.31 o
   7  10   5        3.00       -4.57      5.06 o
   8  10   5        1.70       -4.62      4.62 o
  -7  11   5       20.34       40.80     12.83 o
  -6  11   5        0.01        4.43      5.85 o
  -5  11   5        4.78        2.91      5.09 o
  -4  11   5        0.32        1.92      4.65 o
  -3  11   5       28.13       21.71      3.49 o
  -2  11   5       12.72       16.35      2.42 o
  -1  11   5        0.98        2.16      2.53 o
   0  11   5       13.29       13.72      2.40 o
   1  11   5       24.25       12.51      5.64 o
   2  11   5        0.60        0.61      5.13 o
   3  11   5       28.41       30.78      4.93 o
   4  11   5        2.31        1.05      4.09 o
   5  11   5       13.08        3.93      4.47 o
   6  11   5        2.56       -4.09      4.09 o
   7  11   5        6.02       -2.04      4.98 o
  -6  12   5        2.36       11.93      7.90 o
  -5  12   5        7.05       11.60      5.92 o
  -4  12   5       54.48       49.42      6.93 o
  -3  12   5       31.19       21.54      5.71 o
  -2  12   5        1.23        3.17      2.92 o
  -1  12   5        0.05        1.23      2.18 o
   0  12   5        0.21       -2.51      2.51 o
   1  12   5       15.11       14.05      4.99 o
   2  12   5        3.07       -3.62      4.27 o
   3  12   5       10.28       14.38      5.32 o
   4  12   5        4.84       14.71      5.83 o
   5  12   5        8.41        8.53      5.63 o
   6  12   5       18.98       25.52     12.63 o
  -4  13   5        2.80       -0.08      5.20 o
  -3  13   5        2.95        6.41      4.83 o
  -2  13   5       23.57       31.62      3.69 o
  -1  13   5        2.20       -2.49      3.76 o
   0  13   5        1.30       -2.53      2.53 o
   1  13   5        0.01        2.02      4.61 o
   2  13   5        0.07        0.06      4.64 o
   3  13   5       17.40       13.63      5.82 o
   4  13   5        2.74       -5.39      9.43 o
  -1  14   5        0.07       -3.35      3.76 o
   0  14   5        6.09       12.75      6.68 o
 -12   0   6       85.67       83.77     13.41 o
 -10   0   6       15.94       29.44      6.14 o
  -8   0   6      139.72      140.82      7.47 o
  -6   0   6      427.00      397.37     10.82 o
  -4   0   6     1165.11     1090.97     16.99 o
  -2   0   6     4896.01     5384.65     78.52 o
   0   0   6     4761.12     4675.54     56.21 o
   2   0   6        8.71       13.39      1.27 o
   4   0   6      154.24      156.27      5.14 o
   6   0   6      239.17      233.87     10.00 o
   8   0   6      163.52      143.51      5.86 o
  10   0   6        5.07        4.28      6.35 o
  12   0   6       13.99       29.07      8.70 o
 -12   1   6       20.45       23.91      7.18 o
 -11   1   6        2.27       -1.64      5.07 o
 -10   1   6       39.64       36.67      5.36 o
  -9   1   6       17.03       13.78      3.54 o
  -8   1   6      355.37      329.13      8.63 o
  -7   1   6        2.92        1.54      2.12 o
  -6   1   6     1292.28     1207.22     16.21 o
  -5   1   6      351.02      316.31      5.47 o
  -4   1   6      383.98      392.28      5.92 o
  -3   1   6     1357.38     1358.67     14.63 o
  -2   1   6     1111.43     1018.25      9.20 o
  -1   1   6      797.50      739.76      7.05 o
   0   1   6     4520.05     4680.73     41.55 o
   1   1   6       33.22       23.98      1.48 o
   2   1   6        3.98        6.99      0.64 o
   3   1   6     1294.79     1260.39     15.08 o
   4   1   6     1328.38     1481.77     17.81 o
   5   1   6       42.20       32.54      1.72 o
   6   1   6      236.03      239.44      5.04 o
   7   1   6      136.97      143.94      5.44 o
   8   1   6      335.07      325.87      7.50 o
   9   1   6        0.42       -3.63      3.88 o
  10   1   6       10.80       11.30      5.39 o
  11   1   6       12.02        4.29      5.12 o
 -12   2   6       20.20       34.58      7.67 o
 -11   2   6        4.33        2.70      4.40 o
 -10   2   6        0.19        4.40      3.34 o
  -9   2   6      165.94      165.81      6.51 o
  -8   2   6       20.91       33.27      3.70 o
  -7   2   6        2.23        1.64      2.31 o
  -6   2   6      119.46      110.41      3.43 o
  -5   2   6       88.82       86.10      2.78 o
  -4   2   6        1.88        0.20      1.24 o
  -3   2   6      263.91      275.56      4.39 o
  -2   2   6      892.19      972.06     10.66 o
  -1   2   6     8441.59     8761.80     73.86 o
   0   2   6     4324.18     4262.21     37.94 o
   1   2   6     5652.10     5439.28     70.82 o
   2   2   6     2350.52     2370.06     32.98 o
   3   2   6      366.84      334.57      6.28 o
   4   2   6     2355.87     2358.51     36.42 o
   5   2   6     1600.01     1608.54     23.05 o
   6   2   6      282.61      283.17      5.58 o
   7   2   6       38.86       33.81      2.68 o
   8   2   6       69.27       58.60      3.46 o
   9   2   6       70.31       57.66      5.18 o
  10   2   6       12.26       10.67      6.58 o
  11   2   6        5.42        0.11      6.23 o
 -12   3   6        2.28       15.76     11.01 o
 -11   3   6       57.27       71.32      6.93 o
 -10   3   6       17.39       22.01      8.74 o
  -9   3   6        2.21       -0.01      2.77 o
  -8   3   6       45.05       52.17      3.64 o
  -7   3   6      299.31      264.80      6.66 o
  -6   3   6       61.73       59.44      2.76 o
  -5   3   6      215.85      193.91      4.09 o
  -4   3   6       19.98       20.99      1.55 o
  -3   3   6      883.17      968.98     11.69 o
  -2   3   6      165.90      124.82      2.23 o
  -1   3   6      893.68      874.02      9.21 o
   0   3   6        7.59       17.61      0.83 o
   1   3   6     2526.89     2622.06     24.95 o
   2   3   6       84.78       96.62      2.35 o
   3   3   6     7988.38     8034.45     96.04 o
   4   3   6      252.30      267.38      6.28 o
   5   3   6       93.62      109.22      2.90 o
   6   3   6       82.09       79.85      2.51 o
   7   3   6     1026.22     1009.27     15.91 o
   8   3   6       57.12       56.22      5.32 o
   9   3   6        8.02        9.87      3.31 o
  10   3   6        6.92        4.87      3.46 o
  11   3   6       38.24       52.35     12.37 o
 -11   4   6        3.57        1.82      4.21 o
 -10   4   6       11.72       14.55      4.64 o
  -9   4   6       96.53       97.72      5.29 o
  -8   4   6      438.35      419.12     10.13 o
  -7   4   6        4.81       -0.45      2.24 o
  -6   4   6      168.89      154.74      3.73 o
  -5   4   6       63.42       68.94      2.41 o
  -4   4   6      544.56      528.19      7.04 o
  -3   4   6       12.43       12.60      1.32 o
  -2   4   6        2.26        1.06      0.73 o
  -1   4   6      346.11      319.34      4.26 o
   0   4   6     1173.10     1295.76     13.79 o
   1   4   6      263.44      244.38      3.28 o
   2   4   6      107.38      105.74      2.98 o
   3   4   6     2923.79     3181.75     39.30 o
   4   4   6       33.21       51.29      4.07 o
   5   4   6       79.60       72.38      4.16 o
   6   4   6       21.03       32.92      4.57 o
   7   4   6      203.17      223.57     14.79 o
   8   4   6       42.67       35.84      5.48 o
   9   4   6       59.62       43.27      8.23 o
  10   4   6       67.90       78.65      9.24 o
  11   4   6        0.19        8.17      6.60 o
 -11   5   6       15.70       14.15      7.92 o
 -10   5   6      108.76      117.53      5.95 o
  -9   5   6        9.26        8.47      3.61 o
  -8   5   6        1.41        0.21      2.64 o
  -7   5   6       10.12        9.48      3.02 o
  -6   5   6      380.81      354.46      6.23 o
  -5   5   6      461.19      465.25      6.69 o
  -4   5   6      171.59      176.22      3.52 o
  -3   5   6       27.12       37.23      1.81 o
  -2   5   6      795.02      756.46      8.65 o
  -1   5   6      178.38      171.41      3.33 o
   0   5   6      506.49      551.68      7.29 o
   1   5   6       31.96       30.33      1.55 o
   2   5   6      256.77      242.95      5.18 o
   3   5   6      245.86      258.74      7.01 o
   4   5   6      366.56      377.73      9.07 o
   5   5   6       52.46       44.68      5.96 o
   6   5   6        3.64       -0.22      4.36 o
   7   5   6      125.90      120.99      9.18 o
   8   5   6       78.39       92.16      7.30 o
   9   5   6       51.40       42.81      7.55 o
  10   5   6        0.22        3.18      5.73 o
  11   5   6        2.09        2.67      6.95 o
 -11   6   6        3.32        5.13      7.00 o
 -10   6   6        0.01        2.00      4.61 o
  -9   6   6        0.02       12.84      4.18 o
  -8   6   6       66.26       62.52      4.31 o
  -7   6   6        0.82        3.31      2.50 o
  -6   6   6       46.68       39.26      2.96 o
  -5   6   6      186.73      171.77      4.38 o
  -4   6   6        4.19        6.02      1.24 o
  -3   6   6      472.82      495.27      7.96 o
  -2   6   6      128.62      127.09      2.91 o
  -1   6   6      301.78      322.72      6.40 o
   0   6   6     1065.30     1100.39     13.99 o
   1   6   6       73.63       73.34      4.00 o
   2   6   6      698.30      717.04     11.97 o
   3   6   6        1.68        3.21      2.39 o
   4   6   6      312.98      299.10      8.25 o
   5   6   6      255.25      277.19      9.77 o
   6   6   6       41.26       40.20     13.08 o
   7   6   6        7.69       11.23     10.09 o
   8   6   6        0.23       -3.92      3.92 o
   9   6   6       75.06       85.42      7.74 o
  10   6   6        5.67        7.82      5.90 o
 -10   7   6        3.54       -4.28      6.53 o
  -9   7   6       30.23       41.90      5.54 o
  -8   7   6        3.11       -0.23      5.11 o
  -7   7   6       31.31       30.26      4.56 o
  -6   7   6       55.50       59.90      3.53 o
  -5   7   6      240.35      240.36      5.71 o
  -4   7   6        1.94        1.80      1.48 o
  -3   7   6        7.77        6.43      1.47 o
  -2   7   6       68.84       77.78      2.50 o
  -1   7   6      872.25      893.19     11.15 o
   0   7   6      412.03      414.67      7.26 o
   1   7   6        3.51        1.16      2.17 o
   2   7   6       30.29       30.17      3.93 o
   3   7   6      192.04      186.82      9.47 o
   4   7   6       43.71       40.70      6.01 o
   5   7   6       63.61       63.67      9.55 o
   6   7   6       31.02       27.05      5.93 o
   7   7   6        0.11        8.52      5.39 o
   8   7   6        1.91        3.95      4.56 o
   9   7   6        1.48        6.74      5.08 o
  10   7   6        1.72       -4.36      6.03 o
 -10   8   6        4.76        7.99      7.12 o
  -9   8   6        7.34        3.74      6.28 o
  -8   8   6       13.29        9.23      4.26 o
  -7   8   6       39.08       34.99      4.93 o
  -6   8   6        0.07       -3.10      3.10 o
  -5   8   6       81.60       66.89      3.95 o
  -4   8   6      136.34      152.97      4.60 o
  -3   8   6      221.45      237.79      5.47 o
  -2   8   6      102.84      106.62      3.31 o
  -1   8   6       46.61       50.53      2.22 o
   0   8   6        1.08        0.57      1.60 o
   1   8   6      677.21      654.07     12.09 o
   2   8   6        1.58       -6.02      6.61 o
   3   8   6        6.91        5.87      4.39 o
   4   8   6       16.39        8.62      4.50 o
   5   8   6      144.47      134.57     20.63 o
   6   8   6        0.72       -4.43      4.43 o
   7   8   6        0.49       -2.71      3.89 o
   8   8   6        1.58        5.61      4.84 o
   9   8   6        4.13       -1.63      4.94 o
  -9   9   6        2.17       14.56      6.22 o
  -8   9   6        0.00        8.62      5.28 o
  -7   9   6       19.73       26.45      4.79 o
  -6   9   6       73.62       83.67      6.25 o
  -5   9   6        4.48       11.01      5.66 o
  -4   9   6       89.82       88.53      4.94 o
  -3   9   6       13.61       23.73      2.81 o
  -2   9   6      758.53      733.58     14.41 o
  -1   9   6       17.67       15.62      2.51 o
   0   9   6        1.38        0.60      2.45 o
   1   9   6        0.03        0.93      3.66 o
   2   9   6      251.14      244.15     15.87 o
   3   9   6      106.41      100.68      7.80 o
   4   9   6       13.58        3.70      4.57 o
   5   9   6        2.60       -2.23      4.23 o
   6   9   6        0.07       -3.45      3.45 o
   7   9   6        0.00       -3.21      4.05 o
   8   9   6        7.54       10.83      5.62 o
   9   9   6        5.55       -4.77      4.77 o
  -8  10   6       62.03       90.88      8.62 o
  -7  10   6        2.95        4.53      5.57 o
  -6  10   6        7.19       11.83      4.25 o
  -5  10   6       33.05       49.30      5.85 o
  -4  10   6      276.78      293.51     11.13 o
  -3  10   6        1.96        8.60      2.69 o
  -2  10   6      168.78      173.24      6.79 o
  -1  10   6       20.32       27.60      7.54 o
   0  10   6      252.20      240.94      6.90 o
   1  10   6       21.25       17.18      4.55 o
   2  10   6        2.27       -3.33      3.33 o
   3  10   6        9.35       13.59      4.82 o
   4  10   6       81.38       84.12      8.11 o
   5  10   6        0.02        3.24      5.00 o
   6  10   6       25.44       24.27      5.61 o
   7  10   6        5.70        0.42      4.64 o
   8  10   6        2.95       -2.06      4.74 o
  -7  11   6        1.65       -0.49      4.94 o
  -6  11   6        1.90        3.35      5.70 o
  -5  11   6       11.75        6.75      5.41 o
  -4  11   6       27.95       42.89      6.42 o
  -3  11   6        0.04        4.90      4.65 o
  -2  11   6        1.92        1.25      2.25 o
  -1  11   6       27.88       34.74      3.57 o
   0  11   6        2.71        4.34      2.08 o
   1  11   6        1.30        2.92      5.08 o
   2  11   6        1.66       -1.98      4.99 o
   3  11   6        2.94       -0.26      4.45 o
   4  11   6       18.26       17.38      4.87 o
   5  11   6        1.07       -4.44      4.70 o
   6  11   6        2.91        2.29      6.57 o
   7  11   6       47.17       46.14      7.17 o
  -6  12   6        0.05       -5.15      5.32 o
  -5  12   6        2.62       -0.13      5.38 o
  -4  12   6        7.95        4.80      6.42 o
  -3  12   6       14.14       11.47      3.04 o
  -2  12   6        0.02        1.92      2.97 o
  -1  12   6       10.59        8.85      2.50 o
   0  12   6        7.90        3.77      3.08 o
   1  12   6        7.87       16.36      6.28 o
   2  12   6        5.59        5.69      4.75 o
   3  12   6       12.61        4.21      5.04 o
   4  12   6        7.98        6.82      5.57 o
   5  12   6        0.03       -2.87      5.28 o
   6  12   6        0.43        1.19      5.02 o
  -4  13   6        6.13        6.37      5.67 o
  -3  13   6       10.68        9.68      5.10 o
  -2  13   6        5.11        5.00      4.14 o
  -1  13   6        6.45       10.35      4.08 o
   0  13   6        7.74        3.32      4.99 o
   1  13   6        5.73        7.78      4.71 o
   2  13   6        0.02       -2.55      6.42 o
   3  13   6        0.82       -1.48      4.94 o
   4  13   6        0.33        3.17      5.66 o
 -11   0   7       19.05       14.53      8.80 o
  -9   0   7       29.68       20.77      5.55 o
  -7   0   7      134.70      133.90      6.82 o
  -5   0   7      271.86      286.88      8.07 o
  -3   0   7      725.22      720.76     11.46 o
  -1   0   7     8220.31     8383.17     92.64 o
   1   0   7    14305.39    14330.76    208.09 o
   3   0   7       36.90       30.24      2.19 o
   5   0   7     1443.21     1516.10     31.19 o
   7   0   7       87.02       72.12      3.81 o
   9   0   7        4.45        0.24      5.88 o
  11   0   7        5.83        5.36      7.06 o
 -12   1   7        6.16        9.84      8.51 o
 -11   1   7        0.91       -0.03      4.40 o
 -10   1   7       40.05       55.38      6.11 o
  -9   1   7       14.11        8.99      4.28 o
  -8   1   7      140.48      138.58      7.72 o
  -7   1   7        4.21        3.29      2.14 o
  -6   1   7      433.85      423.24      7.62 o
  -5   1   7      622.83      599.64      9.12 o
  -4   1   7       24.97       27.76      1.67 o
  -3   1   7      123.56      152.67      3.13 o
  -2   1   7      319.79      313.21      3.90 o
  -1   1   7     5467.66     5131.25     45.03 o
   0   1   7     1680.25     1762.62     17.08 o
   1   1   7     2519.00     2661.34     26.59 o
   2   1   7      227.65      219.96      3.60 o
   3   1   7       36.87       49.60      1.64 o
   4   1   7      408.58      441.71      6.44 o
   5   1   7       74.83       90.42      4.16 o
   6   1   7       59.06       59.00      2.51 o
   7   1   7      456.34      452.84      8.74 o
   8   1   7       99.22      102.20      8.74 o
   9   1   7        0.39        2.57      3.33 o
  10   1   7       17.92       19.51      5.23 o
  11   1   7       65.26       75.47      7.50 o
 -12   2   7       53.18       60.85      8.60 o
 -11   2   7        6.10        3.80      4.86 o
 -10   2   7        9.92        8.46      4.43 o
  -9   2   7        6.49        5.43      2.98 o
  -8   2   7      404.66      418.84     10.07 o
  -7   2   7      157.55      146.99      5.03 o
  -6   2   7        1.63       -1.08      1.48 o
  -5   2   7       46.93       61.00      2.46 o
  -4   2   7     1058.02     1030.23     12.61 o
  -3   2   7     1105.50     1258.61     14.64 o
  -2   2   7      252.88      236.10      3.62 o
  -1   2   7     1807.31     1989.86     17.66 o
   0   2   7      170.91      148.76      2.25 o
   1   2   7      438.70      472.71      5.31 o
   2   2   7     1513.61     1524.45     17.91 o
   3   2   7     2247.38     2185.30     27.15 o
   4   2   7      304.08      298.81      7.24 o
   5   2   7      137.46      139.76      4.67 o
   6   2   7      165.07      136.15      4.33 o
   7   2   7       96.13       91.16      3.74 o
   8   2   7       28.38       34.93      4.08 o
   9   2   7       39.36       42.59      4.73 o
  10   2   7       31.09       26.59      5.39 o
  11   2   7        9.12        8.33      4.63 o
 -12   3   7       14.15       15.80     10.77 o
 -11   3   7        1.70        2.82      4.45 o
 -10   3   7      100.41      119.14      8.01 o
  -9   3   7       50.78       48.99      4.23 o
  -8   3   7      281.61      284.23      7.35 o
  -7   3   7       26.04       35.75      3.15 o
  -6   3   7     1002.16      977.50     12.90 o
  -5   3   7       40.81       57.89      2.43 o
  -4   3   7       26.74       23.72      1.78 o
  -3   3   7        0.98        4.06      1.08 o
  -2   3   7        1.64        4.23      0.86 o
  -1   3   7       69.28       63.96      1.80 o
   0   3   7       27.91       23.86      1.41 o
   1   3   7      787.27      735.81      7.76 o
   2   3   7      503.96      586.96      9.18 o
   3   3   7     4990.21     4837.77     64.22 o
   4   3   7      475.28      427.24      7.64 o
   5   3   7        0.24       -1.01      1.01 o
   6   3   7       93.31       89.86      3.88 o
   7   3   7        5.67        9.03      2.98 o
   8   3   7      414.73      433.56     19.30 o
   9   3   7        3.84        3.99      3.07 o
  10   3   7       13.04       14.25      6.31 o
  11   3   7        1.17       10.21      9.92 o
 -11   4   7       10.95        9.88      4.70 o
 -10   4   7        0.14        4.97      3.53 o
  -9   4   7       67.37       66.45      4.74 o
  -8   4   7      124.50      138.34      8.35 o
  -7   4   7        5.14        2.82      3.74 o
  -6   4   7      159.32      160.94      3.85 o
  -5   4   7      474.55      517.07      7.66 o
  -4   4   7       75.53       74.88      2.40 o
  -3   4   7     1640.59     1548.70     17.86 o
  -2   4   7       31.27       39.01      1.98 o
  -1   4   7      668.92      709.64      8.35 o
   0   4   7      125.27      119.90      2.23 o
   1   4   7      629.41      617.36      7.49 o
   2   4   7     1897.40     2046.98     25.85 o
   3   4   7       37.18       45.56      2.03 o
   4   4   7       18.72       21.35      1.80 o
   5   4   7       83.30       89.48      4.75 o
   6   4   7     1157.87     1084.55     29.72 o
   7   4   7       26.07       23.29      5.90 o
   8   4   7        7.47        9.06      5.22 o
   9   4   7       87.23       90.70      9.13 o
  10   4   7       48.01       63.32      8.93 o
  11   4   7       18.96       20.79     11.62 o
 -11   5   7       40.16       52.78      9.51 o
 -10   5   7       14.53       23.13      3.86 o
  -9   5   7       36.69       32.88      3.86 o
  -8   5   7        2.10        6.30      2.82 o
  -7   5   7      711.59      702.13     13.84 o
  -6   5   7       46.91       43.61      3.76 o
  -5   5   7       46.28       57.39      2.35 o
  -4   5   7       81.64       89.40      2.62 o
  -3   5   7        0.02        2.36      1.15 o
  -2   5   7        0.92        1.89      0.87 o
  -1   5   7      286.57      264.80      4.42 o
   0   5   7       25.60       22.48      1.45 o
   1   5   7      188.13      189.47      4.58 o
   2   5   7      880.85     1008.28     15.45 o
   3   5   7      815.05      788.53     15.84 o
   4   5   7       97.93      112.01      4.96 o
   5   5   7      846.31      830.14     13.78 o
   6   5   7       71.41       63.77      5.21 o
   7   5   7       10.77       13.71      5.62 o
   8   5   7        3.42        4.89      5.49 o
   9   5   7        7.96       -4.40      6.21 o
  10   5   7        3.43        0.20      5.89 o
  11   5   7        3.59        1.05     10.56 o
 -11   6   7        0.40       -4.80      8.51 o
 -10   6   7        1.24        0.19      6.72 o
  -9   6   7       47.07       44.60      9.84 o
  -8   6   7       14.90       16.00      2.99 o
  -7   6   7       12.78       12.40      2.93 o
  -6   6   7      125.37      113.22      4.34 o
  -5   6   7       12.19        9.20      2.11 o
  -4   6   7       12.46       12.92      1.62 o
  -3   6   7      790.35      796.26     10.46 o
  -2   6   7        0.76        1.34      1.11 o
  -1   6   7        0.64        0.15      1.03 o
   0   6   7       29.73       31.01      1.77 o
   1   6   7      198.51      180.39      4.57 o
   2   6   7       15.92       15.36      1.87 o
   3   6   7      236.28      218.36      6.77 o
   4   6   7       22.41       19.89      3.53 o
   5   6   7        1.63       -0.58      3.17 o
   6   6   7       42.69       30.35      6.04 o
   7   6   7      102.76      105.82     19.57 o
   8   6   7       30.91       42.77      5.99 o
   9   6   7        5.44       -2.49      7.34 o
  10   6   7        4.89        3.51      9.64 o
 -10   7   7        8.37       -0.85      5.36 o
  -9   7   7        0.08        6.66      4.21 o
  -8   7   7       11.19        6.17      3.96 o
  -7   7   7       54.18       52.40      3.59 o
  -6   7   7       63.19       65.50      3.36 o
  -5   7   7       90.67       83.60      3.90 o
  -4   7   7       54.21       62.84      3.70 o
  -3   7   7      179.46      181.31      4.12 o
  -2   7   7      467.27      455.74      6.57 o
  -1   7   7      166.82      160.42      3.72 o
   0   7   7       56.91       58.45      2.52 o
   1   7   7        0.20       -1.45      1.45 o
   2   7   7      266.95      248.68      7.27 o
   3   7   7       76.50       62.13      6.36 o
   4   7   7       58.28       55.60      6.98 o
   5   7   7       81.46       59.96      6.91 o
   6   7   7        0.49       -4.09      4.09 o
   7   7   7        0.24       -4.49      4.49 o
   8   7   7       67.86       80.02      7.62 o
   9   7   7        1.39       -1.21      4.59 o
  10   7   7        0.01       -3.02      5.80 o
 -10   8   7        0.00       -5.87      5.87 o
  -9   8   7        0.76       -2.39      5.41 o
  -8   8   7       19.00       16.62      4.59 o
  -7   8   7       24.98       20.88      4.47 o
  -6   8   7        0.01       -3.10      3.10 o
  -5   8   7       29.18       25.69      2.47 o
  -4   8   7      112.73      127.07      4.45 o
  -3   8   7      282.97      292.36      6.05 o
  -2   8   7       38.07       42.66      2.52 o
  -1   8   7        3.26        2.99      1.55 o
   0   8   7      252.06      232.16      5.18 o
   1   8   7       25.87       24.61      2.18 o
   2   8   7       67.36       68.20      8.14 o
   3   8   7      117.76      101.96      7.60 o
   4   8   7      124.64      103.38      8.32 o
   5   8   7       13.05       19.00      5.59 o
   6   8   7       46.75       57.76     15.22 o
   7   8   7        1.59        2.27      5.04 o
   8   8   7        0.45       -4.44      4.44 o
   9   8   7        3.47       -0.75      5.07 o
  -9   9   7       12.93       12.95      5.77 o
  -8   9   7        0.29       -4.45      4.65 o
  -7   9   7       13.24       13.43      5.78 o
  -6   9   7       19.71       35.20      6.85 o
  -5   9   7      268.96      275.28     10.92 o
  -4   9   7       20.99       25.81      3.00 o
  -3   9   7      258.15      282.33      7.48 o
  -2   9   7       24.71       24.62      3.27 o
  -1   9   7      103.76      102.70      4.19 o
   0   9   7      235.71      239.69      6.27 o
   1   9   7       94.26       84.51     10.96 o
   2   9   7        3.24        6.18      4.19 o
   3   9   7        4.67       -1.53      3.99 o
   4   9   7       30.47       25.53      8.35 o
   5   9   7        0.15       -6.55      6.70 o
   6   9   7        6.16       -4.76      4.76 o
   7   9   7        5.14        1.50      4.40 o
   8   9   7       27.19       28.88      6.60 o
   9   9   7        0.28       -4.89      4.89 o
  -8  10   7        8.15        7.62      5.56 o
  -7  10   7       15.49       14.95      6.44 o
  -6  10   7       36.57       35.56      5.12 o
  -5  10   7        1.31        7.62      3.90 o
  -4  10   7        2.34       -0.11      3.99 o
  -3  10   7       52.51       52.42      4.31 o
  -2  10   7       34.49       31.48      3.71 o
  -1  10   7        1.75        0.64      3.77 o
   0  10   7        0.01       -0.49      2.59 o
   1  10   7       17.90       16.91      4.56 o
   2  10   7        3.11       -2.14      4.05 o
   3  10   7        0.47       -2.91      5.20 o
   4  10   7       19.59       27.49      5.90 o
   5  10   7       36.09       38.87      6.74 o
   6  10   7        1.04       -2.57      4.28 o
   7  10   7        1.71       -4.38      4.38 o
   8  10   7        3.24       -0.02      5.25 o
  -7  11   7        4.71        6.78      6.89 o
  -6  11   7        0.54        5.97      5.96 o
  -5  11   7       24.25       25.81      6.43 o
  -4  11   7        0.66        4.64      4.71 o
  -3  11   7        0.01        4.10      4.47 o
  -2  11   7       54.78       46.11      3.41 o
  -1  11   7       92.22       85.59      4.72 o
   0  11   7        0.13        3.25      3.04 o
   1  11   7        0.92       -3.39      4.84 o
   2  11   7        3.60        2.40      5.69 o
   3  11   7       54.46       54.73      7.86 o
   4  11   7       12.91       18.27      6.09 o
   5  11   7        0.57        4.44      4.54 o
   6  11   7        3.20        6.55      5.30 o
   7  11   7       20.29       28.11      6.42 o
  -6  12   7        3.98       -0.98     12.35 o
  -5  12   7       12.17       15.09      7.20 o
  -4  12   7       28.23       29.03     10.91 o
  -3  12   7       13.63        8.20      5.00 o
  -2  12   7        1.11       -1.86      3.55 o
  -1  12   7        0.04        2.91      2.50 o
   0  12   7        5.93        2.47      7.10 o
   1  12   7       24.34       25.87      7.29 o
   2  12   7        7.33        9.08      6.59 o
   3  12   7        4.86        2.48      4.96 o
   4  12   7        0.51       -3.22      5.24 o
   5  12   7        4.25       -5.35      5.49 o
  -4  13   7        3.75        3.88      5.29 o
  -3  13   7        1.27        1.85      3.83 o
  -2  13   7       20.87       26.70      3.88 o
  -1  13   7        0.09       -3.81      3.81 o
   0  13   7        0.24       -5.27      5.27 o
   1  13   7        1.05        4.34      4.94 o
   2  13   7        2.03       -4.34      4.34 o
   3  13   7        6.92        1.93      5.14 o
   4  13   7        4.18        1.19      5.51 o
 -12   0   8       57.48       58.47     12.89 o
 -10   0   8        2.72        7.23      5.19 o
  -8   0   8       36.25       30.40      4.48 o
  -6   0   8      208.47      206.40      7.89 o
  -4   0   8     1196.71     1112.21     22.15 o
  -2   0   8       13.82       11.01      1.09 o
   0   0   8     3883.50     4048.11     58.01 o
   2   0   8     1023.51     1074.51     17.14 o
   4   0   8        5.91       14.22      2.13 o
   6   0   8       14.22       18.87      3.25 o
   8   0   8       77.73       70.20      6.27 o
  10   0   8      125.90      131.14     12.51 o
 -12   1   8       11.81        8.59      6.54 o
 -11   1   8        0.21       -1.27      4.25 o
 -10   1   8       79.07       75.26      6.68 o
  -9   1   8       24.30       25.68      4.13 o
  -8   1   8      110.35      101.25      5.12 o
  -7   1   8        2.77        6.31      2.32 o
  -6   1   8     1683.95     1641.64     21.19 o
  -5   1   8     1115.10     1092.18     16.06 o
  -4   1   8      146.98      141.31      3.31 o
  -3   1   8      670.77      752.10     10.22 o
  -2   1   8      777.04      765.39      8.84 o
  -1   1   8      969.62      878.48      8.81 o
   0   1   8     2231.22     2380.97     22.84 o
   1   1   8     1948.62     2000.07     20.37 o
   2   1   8        1.26        2.51      1.06 o
   3   1   8       76.73       77.31      2.65 o
   4   1   8      412.76      444.94      7.28 o
   5   1   8      129.41      117.66      3.90 o
   6   1   8       84.91       92.87      5.15 o
   7   1   8       94.64      105.48      5.08 o
   8   1   8      332.17      333.84      9.09 o
   9   1   8        0.43        3.79      4.47 o
  10   1   8       46.89       33.89      5.66 o
  11   1   8        0.59       -1.28     13.97 o
 -12   2   8       14.66       13.51      6.83 o
 -11   2   8        2.86       11.23      4.08 o
 -10   2   8        0.05       -3.26      4.94 o
  -9   2   8       52.20       48.52      4.24 o
  -8   2   8        2.51        5.83      3.03 o
  -7   2   8      213.73      207.64      5.96 o
  -6   2   8      155.44      157.57      4.47 o
  -5   2   8      147.82      154.41      3.77 o
  -4   2   8      127.60      165.68      3.70 o
  -3   2   8      719.66      686.19      8.90 o
  -2   2   8     7576.14     7904.02     73.50 o
  -1   2   8     2150.43     2262.51     22.86 o
   0   2   8       23.45       26.11      1.01 o
   1   2   8     2541.11     2564.81     25.85 o
   2   2   8      451.47      465.39      6.86 o
   3   2   8      152.56      147.48      3.56 o
   4   2   8        1.06        1.41      0.82 o
   5   2   8      373.16      399.10      7.36 o
   6   2   8      378.16      368.12      7.51 o
   7   2   8       20.99       24.88      3.05 o
   8   2   8       45.60       42.08      4.28 o
   9   2   8        7.04       11.50      3.65 o
  10   2   8        9.25       11.61      4.57 o
  11   2   8        7.28       11.28      4.69 o
 -11   3   8        2.72        5.18      4.04 o
 -10   3   8       20.63       30.31      4.48 o
  -9   3   8        9.43        7.08      3.15 o
  -8   3   8       12.64       14.84      2.94 o
  -7   3   8      515.88      489.58      9.74 o
  -6   3   8      116.89      114.68      3.41 o
  -5   3   8      880.27      896.99     11.09 o
  -4   3   8     1145.58     1237.77     14.09 o
  -3   3   8      832.01      856.16     10.14 o
  -2   3   8     1276.35     1455.34     14.19 o
  -1   3   8      463.82      426.76      8.25 o
   0   3   8     6730.32     7059.37     65.58 o
   1   3   8       17.38       17.34      1.05 o
   2   3   8       60.97       62.89      2.73 o
   3   3   8       94.70      107.46      3.35 o
   4   3   8      231.27      254.69      5.75 o
   5   3   8        2.44        1.26      1.12 o
   6   3   8       39.17       36.84      1.96 o
   7   3   8      282.81      273.55      8.56 o
   8   3   8       22.15       27.06      3.80 o
   9   3   8       69.60       77.19      5.28 o
  10   3   8        0.12       -1.85      6.47 o
  11   3   8       20.31       12.93      9.92 o
 -11   4   8       19.19       24.70      5.34 o
 -10   4   8        0.18        1.04      3.41 o
  -9   4   8        5.38        6.44      3.25 o
  -8   4   8      585.81      607.77     13.04 o
  -7   4   8      141.35      143.57      5.20 o
  -6   4   8       10.68        7.48      1.67 o
  -5   4   8       71.18       61.09      2.40 o
  -4   4   8      143.93      150.04      3.61 o
  -3   4   8       16.23       16.14      1.66 o
  -2   4   8       42.32       47.47      1.81 o
  -1   4   8      343.55      367.96      4.90 o
   0   4   8       15.40       21.24      1.18 o
   1   4   8       59.87       89.65      1.99 o
   2   4   8     1356.28     1326.03     19.10 o
   3   4   8      615.29      597.38      9.95 o
   4   4   8      122.36      118.33      3.59 o
   5   4   8      424.89      389.83      8.75 o
   6   4   8      250.08      293.17      9.78 o
   7   4   8        6.34       -3.81      4.61 o
   8   4   8        2.38        4.97      6.77 o
   9   4   8       44.10       53.07      7.73 o
  10   4   8       63.91       75.83      9.20 o
  11   4   8        0.34       -3.81      9.83 o
 -11   5   8        0.96       11.09      6.77 o
 -10   5   8       97.66       94.43      5.67 o
  -9   5   8        0.56        2.82      3.00 o
  -8   5   8       24.70       21.25      3.54 o
  -7   5   8       90.74      100.82      5.11 o
  -6   5   8       69.15       69.36      3.29 o
  -5   5   8      273.58      265.50      4.89 o
  -4   5   8        9.55        7.92      1.43 o
  -3   5   8      358.27      355.17      6.24 o
  -2   5   8       84.36       75.83      2.52 o
  -1   5   8       68.78       61.12      1.96 o
   0   5   8      131.65      120.93      2.42 o
   1   5   8       45.08       52.72      1.58 o
   2   5   8        0.79        4.59      1.46 o
   3   5   8      117.24      110.62      3.43 o
   4   5   8      139.85      151.55      5.62 o
   5   5   8      377.99      333.43      8.85 o
   6   5   8        0.18       -3.12      3.12 o
   7   5   8       65.17       61.71     10.89 o
   8   5   8      236.94      242.10     18.01 o
   9   5   8       52.56       49.00      8.03 o
  10   5   8        0.52        2.67      9.95 o
  11   5   8        4.19        6.82     10.77 o
 -11   6   8        4.84       16.56     10.77 o
 -10   6   8        0.00        2.84      4.34 o
  -9   6   8       18.01       33.69      3.82 o
  -8   6   8       48.20       53.16      4.25 o
  -7   6   8        8.70       11.41      2.97 o
  -6   6   8        7.71        7.51      3.17 o
  -5   6   8       34.94       29.20      2.38 o
  -4   6   8       61.10       64.24      2.60 o
  -3   6   8      114.39      127.11      3.41 o
  -2   6   8        0.78        1.27      1.22 o
  -1   6   8       14.26       22.94      1.54 o
   0   6   8      681.27      696.52     11.01 o
   1   6   8      247.52      251.73      5.41 o
   2   6   8      230.97      241.94      5.70 o
   3   6   8       32.06       30.51      3.16 o
   4   6   8      747.43      781.72     15.67 o
   5   6   8      104.30       96.97      6.00 o
   6   6   8       45.08       49.40     17.71 o
   7   6   8       12.62        6.28      5.38 o
   8   6   8       11.00       13.16      7.46 o
   9   6   8       10.53        3.26      6.33 o
  10   6   8        9.21        4.68      6.64 o
 -10   7   8       11.37        7.04      5.42 o
  -9   7   8       38.51       52.71      6.00 o
  -8   7   8        1.01        5.33      3.86 o
  -7   7   8       22.58       16.36      2.97 o
  -6   7   8       13.37       11.55      2.97 o
  -5   7   8        0.72        2.82      2.12 o
  -4   7   8        0.18       -1.83      2.14 o
  -3   7   8      333.61      335.08      5.89 o
  -2   7   8      166.46      179.38      3.86 o
  -1   7   8      311.85      324.72      5.54 o
   0   7   8      222.88      220.72      5.15 o
   1   7   8       50.65       37.48      2.26 o
   2   7   8       83.33       90.14      4.70 o
   3   7   8      236.89      214.33     10.35 o
   4   7   8       12.07       13.01      4.82 o
   5   7   8       38.99       31.52      5.83 o
   6   7   8        7.38        4.76      5.02 o
   7   7   8        9.21        0.21      5.14 o
   8   7   8        0.79        5.05      4.95 o
   9   7   8        0.72       -4.05      4.55 o
  10   7   8        0.84       -5.37      5.37 o
  -9   8   8        0.32       -4.54      4.54 o
  -8   8   8        4.53        8.17      4.27 o
  -7   8   8       47.38       47.50      5.27 o
  -6   8   8        2.53        2.20      2.55 o
  -5   8   8       14.13       13.08      2.69 o
  -4   8   8       31.19       40.49      3.57 o
  -3   8   8      468.72      467.85      8.50 o
  -2   8   8       31.43       34.07      2.48 o
  -1   8   8      273.11      286.81      6.61 o
   0   8   8       48.34       50.34      3.96 o
   1   8   8      259.40      254.80     11.10 o
   2   8   8       67.25       61.54      6.19 o
   3   8   8      115.49      109.59      7.83 o
   4   8   8        3.40        0.75      4.55 o
   5   8   8      162.13      194.24     22.72 o
   6   8   8        1.54       -0.78      4.59 o
   7   8   8        0.01       -9.83      9.83 o
   8   8   8        3.83        3.19      4.78 o
   9   8   8        1.49        7.02      5.91 o
  -9   9   8       11.81       17.85      6.33 o
  -8   9   8        0.13       -5.15      5.54 o
  -7   9   8       24.42       25.15      4.79 o
  -6   9   8       19.11       28.74      4.86 o
  -5   9   8       13.18       14.12      2.58 o
  -4   9   8       33.85       35.21      3.38 o
  -3   9   8       13.92       16.10      2.96 o
  -2   9   8       31.54       35.44      3.52 o
  -1   9   8      343.81      339.38      8.32 o
   0   9   8       80.24       75.79      3.70 o
   1   9   8        5.05        0.15      3.56 o
   2   9   8       17.92       14.95      9.67 o
   3   9   8       53.60       44.98      6.28 o
   4   9   8      103.85       93.04      9.78 o
   5   9   8        0.51       -4.45      4.45 o
   6   9   8       13.07        4.74      5.38 o
   7   9   8        1.90        3.57      4.53 o
   8   9   8        6.12       -4.37      5.04 o
  -8  10   8       23.97       34.95      6.93 o
  -7  10   8        0.16        3.88      4.97 o
  -6  10   8       22.50       27.43      5.64 o
  -5  10   8        0.52        4.54      4.31 o
  -4  10   8       86.78       97.21      4.98 o
  -3  10   8       96.74      107.03      5.75 o
  -2  10   8       69.79       78.09      4.97 o
  -1  10   8       24.29       28.98      3.31 o
   0  10   8       26.97       26.13      2.42 o
   1  10   8       52.00       50.41      5.74 o
   2  10   8        0.73        3.67      3.99 o
   3  10   8        6.15        2.53      6.30 o
   4  10   8       22.52       21.66      6.09 o
   5  10   8        4.85        2.77      5.22 o
   6  10   8       12.17        5.82      6.18 o
   7  10   8       36.97       42.04      7.02 o
   8  10   8        1.25       -3.71      5.19 o
  -7  11   8        0.49       -5.63      5.63 o
  -6  11   8        2.94        2.03      6.02 o
  -5  11   8       30.11       35.80      6.88 o
  -4  11   8       24.97       21.48      5.83 o
  -3  11   8        0.10        0.31      3.37 o
  -2  11   8       50.13       57.77      3.76 o
  -1  11   8       16.18       21.00      3.17 o
   0  11   8       16.29       18.97      3.54 o
   1  11   8        1.30       -4.42      4.80 o
   2  11   8        0.93       -0.19      5.36 o
   3  11   8       91.44      115.21     24.18 o
   4  11   8        7.13        8.21      5.38 o
   5  11   8        0.95       -3.01      7.62 o
   6  11   8       19.32       24.72      6.14 o
   7  11   8        6.94       -4.75      4.75 o
  -6  12   8        7.34       16.37      6.42 o
  -5  12   8        2.17       -1.87      5.23 o
  -4  12   8        6.06        6.84      3.24 o
  -3  12   8        3.86        1.32      4.51 o
  -2  12   8        8.17       13.29      3.22 o
  -1  12   8       23.65       14.50      5.08 o
   0  12   8        9.82        9.91      2.91 o
   1  12   8        0.85        6.11      6.11 o
   2  12   8        0.13        2.30      6.16 o
   3  12   8       10.48       17.45      7.29 o
   4  12   8        0.36        6.64      5.67 o
   5  12   8        5.90       10.84      6.70 o
  -4  13   8        1.43       -4.73      4.73 o
  -3  13   8       10.78        6.37      3.30 o
  -2  13   8        0.27       -4.03      4.03 o
  -1  13   8        7.31        6.11      4.91 o
   0  13   8        4.62        0.71      5.50 o
   1  13   8        2.66       10.60      5.36 o
   2  13   8        0.03        2.54      5.37 o
   3  13   8       20.67       17.65      8.37 o
 -11   0   9       41.04       36.12     10.30 o
  -9   0   9        6.56        8.93      4.93 o
  -7   0   9     1256.88     1203.60     25.93 o
  -5   0   9       42.12       41.91      3.79 o
  -3   0   9      270.97      256.78      7.24 o
  -1   0   9     4646.89     4587.72     55.73 o
   1   0   9     1396.97     1311.53     36.90 o
   3   0   9      236.13      292.78      8.00 o
   5   0   9     1032.82     1049.36     24.05 o
   7   0   9      370.61      366.56     15.38 o
   9   0   9       32.13       38.33      7.81 o
  11   0   9       10.44        3.90      7.01 o
 -12   1   9        1.76       -2.05      6.32 o
 -11   1   9        3.74        4.89      4.60 o
 -10   1   9       24.53       30.99      5.47 o
  -9   1   9      102.10      103.19      6.08 o
  -8   1   9       11.06        7.78      3.08 o
  -7   1   9        0.13        0.19      2.26 o
  -6   1   9      630.44      631.62     10.22 o
  -5   1   9      549.04      558.57      8.89 o
  -4   1   9       43.03       43.88      2.20 o
  -3   1   9      433.00      496.94      7.04 o
  -2   1   9      982.01     1029.61     11.97 o
  -1   1   9       64.81       98.50      2.41 o
   0   1   9      412.09      392.56      5.06 o
   1   1   9      308.82      314.84      4.77 o
   2   1   9       38.88       44.79      1.56 o
   3   1   9     1202.27     1158.99     15.53 o
   4   1   9       11.70       15.49      1.82 o
   5   1   9      136.41      145.69      4.38 o
   6   1   9      147.69      154.61      6.73 o
   7   1   9      509.51      482.65     10.96 o
   8   1   9        1.77        2.60      3.31 o
   9   1   9       52.42       45.96      4.87 o
  10   1   9        0.32       -2.26      4.02 o
  11   1   9       43.85       48.98      6.48 o
 -12   2   9       21.17       27.98      7.55 o
 -11   2   9        4.79        5.63      3.83 o
 -10   2   9        0.02       -3.92      3.92 o
  -9   2   9       12.62        9.61      3.15 o
  -8   2   9      102.63       99.57      5.32 o
  -7   2   9       24.38       29.13      4.04 o
  -6   2   9       15.65       14.36      2.34 o
  -5   2   9       67.78       70.18      2.93 o
  -4   2   9       88.08      139.82      3.39 o
  -3   2   9      120.49      119.16      4.50 o
  -2   2   9       50.17       74.62      2.37 o
  -1   2   9      297.38      315.12      4.05 o
   0   2   9      374.28      468.08      5.82 o
   1   2   9       99.73       69.74      2.79 o
   2   2   9       13.38       10.81      1.31 o
   3   2   9      342.23      359.84      5.69 o
   4   2   9       27.23       43.61      2.07 o
   5   2   9      119.29      120.67      3.99 o
   6   2   9      131.54      102.26      3.22 o
   7   2   9       79.31       93.49      5.61 o
   8   2   9        1.39        5.78      3.13 o
   9   2   9       15.15       12.80      6.84 o
  10   2   9       46.80       45.56      5.67 o
  11   2   9        5.97        6.54      8.33 o
 -11   3   9        8.85       11.16      4.26 o
 -10   3   9       48.39       57.78      6.67 o
  -9   3   9       28.93       26.60      3.81 o
  -8   3   9        6.85        4.32      2.76 o
  -7   3   9       22.86       21.74      3.01 o
  -6   3   9      581.23      567.34      8.27 o
  -5   3   9       12.82       22.17      1.86 o
  -4   3   9       27.86       20.01      1.61 o
  -3   3   9       75.04       90.35      2.64 o
  -2   3   9     4349.42     4769.01     43.07 o
  -1   3   9      928.04     1020.42     11.01 o
   0   3   9      851.87      896.85     10.13 o
   1   3   9      892.75      958.92     11.99 o
   2   3   9      582.00      624.48      8.87 o
   3   3   9       72.73       76.64      2.25 o
   4   3   9      311.62      312.55      4.78 o
   5   3   9      669.35      639.89     10.50 o
   6   3   9        5.77        6.15      1.43 o
   7   3   9        0.09       -1.44      2.57 o
   8   3   9      185.67      199.52      9.22 o
   9   3   9        0.43        5.00      3.10 o
  10   3   9        3.03        5.69      6.03 o
  11   3   9        0.02       -3.67      8.42 o
 -11   4   9        8.02       11.90      5.15 o
 -10   4   9        9.74        5.36      3.73 o
  -9   4   9      145.83      150.05      6.50 o
  -8   4   9      212.57      231.33     10.92 o
  -7   4   9       42.66       36.19      3.36 o
  -6   4   9        0.29       -1.50      1.50 o
  -5   4   9       45.26       39.46      3.33 o
  -4   4   9      101.29      100.87      2.87 o
  -3   4   9      260.21      272.11      4.61 o
  -2   4   9       28.98       31.11      1.64 o
  -1   4   9      178.34      222.67      3.77 o
   0   4   9        0.07        4.01      1.53 o
   1   4   9      402.98      443.37      6.42 o
   2   4   9      260.34      298.41      5.79 o
   3   4   9      252.52      238.24      5.22 o
   4   4   9        7.34        6.67      1.54 o
   5   4   9      746.31      697.23     17.42 o
   6   4   9      416.10      427.23     12.28 o
   7   4   9       42.17       45.37      6.72 o
   8   4   9       11.22       12.12      8.98 o
   9   4   9       43.27       40.78      7.37 o
  10   4   9       23.42       18.49     11.83 o
  11   4   9       12.27       -0.52      9.17 o
 -11   5   9       29.66       47.57     13.83 o
 -10   5   9        2.69       10.34      3.50 o
  -9   5   9        0.48       -0.32      3.04 o
  -8   5   9        0.44        0.92      2.94 o
  -7   5   9      280.24      247.95      8.42 o
  -6   5   9      131.64      122.64      4.92 o
  -5   5   9        0.25        1.92      1.43 o
  -4   5   9       58.66       50.27      3.62 o
  -3   5   9       74.40       77.37      2.91 o
  -2   5   9       56.22       53.24      2.07 o
  -1   5   9     2365.29     2338.64     29.18 o
   0   5   9        0.22        2.87      1.06 o
   1   5   9       11.74       15.04      1.06 o
   2   5   9        0.92        0.21      1.55 o
   3   5   9      132.96      134.94      3.88 o
   4   5   9        6.85        5.85      1.64 o
   5   5   9        4.63        6.70      2.63 o
   6   5   9       24.00       17.64      3.90 o
   7   5   9       13.79       10.00      5.54 o
   8   5   9        2.91       -0.24      5.65 o
   9   5   9       26.39       13.22      9.10 o
  10   5   9        1.17        0.89      6.49 o
 -10   6   9        3.41        5.29      5.28 o
  -9   6   9        3.88        9.93      3.34 o
  -8   6   9       19.89       27.57      3.67 o
  -7   6   9       26.90       40.14      4.18 o
  -6   6   9       11.27       -0.23      2.57 o
  -5   6   9       31.93       37.82      2.58 o
  -4   6   9        3.80        1.85      1.48 o
  -3   6   9        0.04        0.76      1.34 o
  -2   6   9       15.47       13.40      1.45 o
  -1   6   9      167.29      165.41      3.46 o
   0   6   9      177.13      177.11      4.19 o
   1   6   9     1423.24     1336.65     22.81 o
   2   6   9      247.52      268.40      6.18 o
   3   6   9      106.28       90.00      3.28 o
   4   6   9      417.00      418.66     10.39 o
   5   6   9       12.34       13.31      3.54 o
   6   6   9        0.01       -1.11      4.34 o
   7   6   9       14.39       -0.70      5.88 o
   8   6   9       35.70       45.78      8.20 o
   9   6   9        4.18       -4.22      5.31 o
  10   6   9        0.50        5.97      6.53 o
 -10   7   9       14.79       11.11      5.92 o
  -9   7   9       21.34       24.98      5.49 o
  -8   7   9        0.30        7.59      4.78 o
  -7   7   9       47.71       51.97      4.47 o
  -6   7   9        0.09       -1.73      2.37 o
  -5   7   9       62.51       59.21      3.94 o
  -4   7   9      113.67      107.70      3.85 o
  -3   7   9       10.63        9.35      1.79 o
  -2   7   9        3.77        4.58      1.33 o
  -1   7   9      264.37      267.37      4.82 o
   0   7   9      149.57      145.26      4.23 o
   1   7   9      195.58      191.81      7.61 o
   2   7   9      488.99      443.78     11.09 o
   3   7   9       39.37       38.64      5.77 o
   4   7   9      302.33      347.21     14.21 o
   5   7   9        5.58        5.64      4.87 o
   6   7   9      114.95      106.31      9.18 o
   7   7   9        0.74        1.42      9.97 o
   8   7   9       85.49      119.46     10.94 o
   9   7   9        2.60       -4.38      5.79 o
  10   7   9        0.29        2.84      6.48 o
  -9   8   9        1.23        4.32      8.55 o
  -8   8   9       45.46       46.60      5.81 o
  -7   8   9        6.87        7.53      6.07 o
  -6   8   9       12.02        7.57      2.71 o
  -5   8   9       35.20       29.10      3.29 o
  -4   8   9      396.77      389.25      9.24 o
  -3   8   9      909.41      874.21     14.02 o
  -2   8   9      115.31      111.38      4.33 o
  -1   8   9       10.58       10.35      2.26 o
   0   8   9     1486.81     1442.61     19.36 o
   1   8   9       34.92       36.72      5.42 o
   2   8   9      134.63      138.34     15.47 o
   3   8   9       36.02       33.20      5.53 o
   4   8   9      109.23      112.03      8.63 o
   5   8   9       13.81       17.28      5.50 o
   6   8   9        0.08        0.48      4.80 o
   7   8   9        0.03       -5.88      5.88 o
   8   8   9        1.22       -2.96      6.66 o
   9   8   9        0.71        3.83      5.33 o
  -9   9   9        3.57       -1.71      5.42 o
  -8   9   9        2.32        7.51      5.71 o
  -7   9   9        6.62       18.08      5.20 o
  -6   9   9       16.57       19.05      4.43 o
  -5   9   9       67.54       67.66      4.12 o
  -4   9   9       23.89       14.20      3.00 o
  -3   9   9       29.64       24.89      3.29 o
  -2   9   9        0.66        3.32      2.62 o
  -1   9   9       64.17       66.14      5.09 o
   0   9   9        9.31       -1.32      1.94 o
   1   9   9        2.97       -0.67      3.39 o
   2   9   9        6.97        9.25      4.52 o
   3   9   9       76.01       94.40      7.82 o
   4   9   9       16.32       12.17      5.32 o
   5   9   9        1.92       -2.71      6.87 o
   6   9   9        9.85        2.71      6.07 o
   7   9   9        4.10        3.53      5.81 o
   8   9   9       20.71       20.77      6.34 o
  -8  10   9        3.87       -0.12      5.31 o
  -7  10   9        1.86       10.07      5.36 o
  -6  10   9       25.85       32.32      5.79 o
  -5  10   9        0.61       -3.28      3.28 o
  -4  10   9       11.96       19.69      3.34 o
  -3  10   9       88.03       83.96      5.47 o
  -2  10   9        6.35        7.16      3.21 o
  -1  10   9        0.00        0.81      2.53 o
   0  10   9       72.42       65.78      3.26 o
   1  10   9       13.30       15.89      4.64 o
   2  10   9       26.53       14.78      4.80 o
   3  10   9       83.83       74.09      7.59 o
   4  10   9       15.67       20.38      7.17 o
   5  10   9       13.64       11.33      6.08 o
   6  10   9        0.48        5.90      5.89 o
   7  10   9        0.83        3.55      5.19 o
  -7  11   9        1.15        2.24      6.12 o
  -6  11   9       22.24       37.71      7.45 o
  -5  11   9       37.28       49.18      8.44 o
  -4  11   9        0.02       -0.87      4.66 o
  -3  11   9        1.70        3.74      3.08 o
  -2  11   9       28.11       32.60      3.30 o
  -1  11   9       17.61       15.54      3.05 o
   0  11   9        4.33        1.89      2.90 o
   1  11   9        2.41       -4.70      4.70 o
   2  11   9       32.13       34.99      7.90 o
   3  11   9       25.05       25.47      6.18 o
   4  11   9       13.64       21.01      6.12 o
   5  11   9        0.23       -5.22      5.22 o
   6  11   9        3.60        1.35      5.25 o
  -5  12   9       11.63       12.45      5.66 o
  -4  12   9       19.14       28.02      6.30 o
  -3  12   9       12.29       15.15      5.30 o
  -2  12   9        3.34        2.43      2.45 o
  -1  12   9        5.49        3.40      3.47 o
   0  12   9        0.33       -0.33      5.27 o
   1  12   9       23.62       26.48      7.43 o
   2  12   9       23.56       16.98      7.62 o
   3  12   9       11.66       19.19      8.09 o
   4  12   9        1.39        5.27      7.34 o
   5  12   9        4.30       -5.23      5.88 o
  -3  13   9        1.87       -2.56      3.37 o
  -2  13   9       12.54       15.19      6.96 o
  -1  13   9        0.02       -4.89      4.89 o
   0  13   9        0.09       -5.41      5.41 o
   1  13   9        0.09        7.86      6.77 o
   2  13   9        0.75       -2.02      7.20 o
   3  13   9        0.05        0.94      5.48 o
 -12   0  10       27.34       30.06     10.91 o
 -10   0  10        0.01       -0.90      5.32 o
  -8   0  10       49.92       66.49      5.93 o
  -6   0  10       73.47       62.17      5.14 o
  -4   0  10      251.26      236.07      7.44 o
  -2   0  10     1382.93     1509.09     28.20 o
   0   0  10     2484.02     2367.55     46.38 o
   2   0  10      568.94      546.96     12.90 o
   4   0  10        6.63       13.76      2.22 o
   6   0  10     1069.85     1072.61     32.22 o
   8   0  10        0.36        1.16      4.19 o
  10   0  10      115.78       94.78     10.82 o
 -12   1  10       11.69        8.23      6.93 o
 -11   1  10        1.40       -2.48      4.43 o
 -10   1  10       56.07       73.22      6.77 o
  -9   1  10        0.14        1.79      3.19 o
  -8   1  10       37.34       43.85      4.02 o
  -7   1  10        2.95       11.01      2.87 o
  -6   1  10     1478.63     1409.40     20.39 o
  -5   1  10       44.90       40.50      2.62 o
  -4   1  10        7.18        5.39      1.50 o
  -3   1  10      153.81      158.54      4.08 o
  -2   1  10     1685.75     1669.03     21.88 o
  -1   1  10     1454.19     1361.97     16.62 o
   0   1  10      365.00      432.89      6.47 o
   1   1  10      649.82      619.66      8.27 o
   2   1  10        2.57        1.87      0.85 o
   3   1  10       41.82       38.99      1.90 o
   4   1  10      724.20      722.89     11.72 o
   5   1  10      413.90      413.91      8.03 o
   6   1  10      210.90      220.56      5.76 o
   7   1  10       12.34       15.79      3.01 o
   8   1  10       98.01      107.56      6.58 o
   9   1  10        9.60        8.15      4.29 o
  10   1  10        4.00        6.86      5.67 o
  11   1  10        0.00       -0.96      4.44 o
 -11   2  10       38.77       39.94      5.31 o
 -10   2  10        3.63       -1.75      3.85 o
  -9   2  10       13.17       15.02      3.38 o
  -8   2  10       33.49       33.95      3.85 o
  -7   2  10      476.32      434.03      9.16 o
  -6   2  10       69.75       73.22      3.37 o
  -5   2  10      100.02      106.18      3.52 o
  -4   2  10       72.74       69.62      2.72 o
  -3   2  10     2698.92     2714.50     29.90 o
  -2   2  10     1348.27     1458.48     17.07 o
  -1   2  10       11.73        9.13      1.24 o
   0   2  10     2517.53     2659.50     28.64 o
   1   2  10     1882.12     1810.85     23.00 o
   2   2  10       90.56       99.36      2.62 o
   3   2  10       79.34       70.20      2.74 o
   4   2  10      290.37      285.21      5.09 o
   5   2  10      144.35      147.18      3.54 o
   6   2  10      288.33      266.32      6.27 o
   7   2  10       27.51       21.88      4.77 o
   8   2  10        0.08        1.84      2.94 o
   9   2  10        2.86        5.05      3.27 o
  10   2  10       12.23       12.72      4.50 o
  11   2  10        8.19        8.14      8.84 o
 -11   3  10        0.02       12.97      5.77 o
 -10   3  10       43.10       43.14      5.03 o
  -9   3  10       33.42       26.14      3.89 o
  -8   3  10        5.70        3.44      2.68 o
  -7   3  10       61.02       53.46      3.72 o
  -6   3  10        7.83       17.72      2.62 o
  -5   3  10      669.88      654.99     10.68 o
  -4   3  10       96.84      107.23      3.52 o
  -3   3  10      479.70      555.24      7.42 o
  -2   3  10       63.12       72.24      2.61 o
  -1   3  10      330.96      306.74      5.33 o
   0   3  10     1615.66     1611.03     19.29 o
   1   3  10       72.15       72.27      2.13 o
   2   3  10       23.55       27.06      1.94 o
   3   3  10       67.43       82.78      2.14 o
   4   3  10      247.51      237.60      4.03 o
   5   3  10       68.17       66.38      2.51 o
   6   3  10        9.84        7.02      1.50 o
   7   3  10      104.01       90.26      5.87 o
   8   3  10        0.85        3.97      2.78 o
   9   3  10       44.59       49.26      4.33 o
  10   3  10        0.07        3.34      8.00 o
  11   3  10       24.84       20.51     10.30 o
 -11   4  10       56.46       80.16      7.55 o
 -10   4  10       12.50       10.76      4.05 o
  -9   4  10        0.01        5.21      3.24 o
  -8   4  10      150.79      140.82      6.32 o
  -7   4  10      128.48      125.43      5.08 o
  -6   4  10      140.07      148.75      4.66 o
  -5   4  10      458.82      435.25      6.78 o
  -4   4  10        0.09       -1.16      1.16 o
  -3   4  10      807.74      790.07      9.82 o
  -2   4  10     1100.88     1167.12     13.29 o
  -1   4  10        7.98        9.60      1.13 o
   0   4  10       12.18       16.94      1.44 o
   1   4  10      364.51      332.39      5.31 o
   2   4  10      257.64      215.09      3.60 o
   3   4  10        0.94        4.37      1.40 o
   4   4  10      279.15      283.14      6.00 o
   5   4  10      154.18      140.02      5.36 o
   6   4  10      231.12      259.75      9.10 o
   7   4  10        0.46        1.16      4.59 o
   8   4  10       15.47       13.31      7.36 o
   9   4  10        1.26       -4.82      4.82 o
  10   4  10       42.45       48.65     12.58 o
  11   4  10        0.00       -2.16      9.22 o
 -11   5  10        0.35       -0.06     10.01 o
 -10   5  10       76.56      101.66      6.11 o
  -9   5  10       18.59       26.22      7.83 o
  -8   5  10        5.58        2.99      3.06 o
  -7   5  10        7.45        7.87      3.62 o
  -6   5  10      138.99      129.42      5.84 o
  -5   5  10      202.55      181.49      5.02 o
  -4   5  10       95.50       87.33      3.04 o
  -3   5  10        1.33        1.20      1.27 o
  -2   5  10        6.31       12.23      1.44 o
  -1   5  10       14.89       21.48      1.67 o
   0   5  10      641.23      628.05      7.88 o
   1   5  10      664.90      753.86      9.34 o
   2   5  10       31.26       29.32      4.18 o
   3   5  10      169.81      149.90      3.61 o
   4   5  10      651.37      653.79     19.90 o
   5   5  10       74.89       76.72      6.73 o
   6   5  10        8.29       11.43      5.55 o
   7   5  10       14.08       11.11      5.69 o
   8   5  10      212.49      174.41     23.05 o
   9   5  10        0.35       -4.79      4.79 o
  10   5  10        0.00       -3.52      8.07 o
 -10   6  10        0.01       -0.25      4.90 o
  -9   6  10       32.79       28.76      3.94 o
  -8   6  10      157.52      148.19      6.44 o
  -7   6  10        6.56        2.34      2.74 o
  -6   6  10       29.14       23.77      3.36 o
  -5   6  10        0.43       -1.88      1.88 o
  -4   6  10        0.05       -1.41      1.41 o
  -3   6  10      281.75      296.11      5.95 o
  -2   6  10      120.67      118.26      3.14 o
  -1   6  10        0.01        0.63      1.30 o
   0   6  10      439.19      399.09      6.56 o
   1   6  10       34.27       32.81      1.53 o
   2   6  10       35.12       47.24      2.94 o
   3   6  10        9.11        7.01      2.37 o
   4   6  10       36.24       37.79      3.77 o
   5   6  10      140.06      142.76      6.02 o
   6   6  10       86.66       82.53      8.98 o
   7   6  10        1.54        6.22      5.83 o
   8   6  10       95.69       85.44      9.41 o
   9   6  10        0.30       -2.41      9.41 o
  10   6  10       32.00       29.22      8.25 o
 -10   7  10        0.19        7.04      5.54 o
  -9   7  10       17.68       27.77      6.04 o
  -8   7  10        0.12        2.10      2.82 o
  -7   7  10       20.29       14.91      3.35 o
  -6   7  10        6.84        4.11      2.74 o
  -5   7  10      295.24      296.35      9.31 o
  -4   7  10       39.82       45.17      3.23 o
  -3   7  10        5.57        3.60      1.91 o
  -2   7  10        0.52       -0.69      1.35 o
  -1   7  10     1730.96     1758.70     23.87 o
   0   7  10       38.45       37.00      2.28 o
   1   7  10        2.43       -1.62      1.62 o
   2   7  10        2.72        0.85      3.82 o
   3   7  10      220.91      219.83     11.03 o
   4   7  10       18.08       19.10     15.08 o
   5   7  10      141.49      125.42      9.12 o
   6   7  10       72.92       72.56      7.88 o
   7   7  10       10.87       -2.04      7.78 o
   8   7  10        5.35        5.29      5.91 o
   9   7  10        0.38        0.69      6.19 o
  -9   8  10       11.21       16.64      5.76 o
  -8   8  10        0.02        3.87      4.75 o
  -7   8  10       92.45      118.28      6.34 o
  -6   8  10        1.19        0.21      2.58 o
  -5   8  10        3.52        0.88      2.99 o
  -4   8  10      134.76      136.54      5.53 o
  -3   8  10       13.68        7.87      2.63 o
  -2   8  10      127.08      126.68      4.66 o
  -1   8  10      199.66      194.40      5.33 o
   0   8  10        0.01        0.21      2.22 o
   1   8  10      276.46      285.34     12.05 o
   2   8  10      171.70      148.78     15.83 o
   3   8  10        1.77        8.31      4.27 o
   4   8  10        6.51        3.41      4.76 o
   5   8  10       69.49       73.27      7.96 o
   6   8  10        1.10        3.16      5.09 o
   7   8  10        6.52        3.12      5.58 o
   8   8  10       15.07       14.99      6.99 o
   9   8  10        3.96        0.86      6.30 o
  -9   9  10        9.66        4.75      7.75 o
  -8   9  10        0.19       -4.13      4.77 o
  -7   9  10       37.14       35.19      6.74 o
  -6   9  10        0.09       -2.89      4.02 o
  -5   9  10       25.43       26.91      3.36 o
  -4   9  10        2.14       -0.80      4.04 o
  -3   9  10       16.49        8.07      2.81 o
  -2   9  10       36.28       36.55      3.01 o
  -1   9  10       92.12       90.24      6.66 o
   0   9  10      135.49      164.24      5.13 o
   1   9  10       42.13       41.47      5.56 o
   2   9  10       18.26       21.57      4.77 o
   3   9  10       10.44       12.70      5.14 o
   4   9  10       24.11       16.91      5.66 o
   5   9  10        3.76       -4.17      4.17 o
   6   9  10       14.24        7.33      5.37 o
   7   9  10        2.03       -0.70      5.55 o
   8   9  10        7.65       12.97      6.80 o
  -8  10  10        8.67       24.63      6.54 o
  -7  10  10       22.39       22.65      6.48 o
  -6  10  10        1.82       -1.93      4.06 o
  -5  10  10       26.86       25.68      4.61 o
  -4  10  10        8.23        4.40      3.09 o
  -3  10  10       33.76       38.36      4.33 o
  -2  10  10        1.05       -0.38      2.78 o
  -1  10  10       92.17       92.73      9.85 o
   0  10  10        5.00        2.79      2.00 o
   1  10  10        3.41        5.43      4.20 o
   2  10  10      102.32      116.51     20.13 o
   3  10  10        0.41        0.00      4.66 o
   4  10  10        0.01       -1.69     10.30 o
   5  10  10        1.68        1.63      5.35 o
   6  10  10       13.35        0.91      5.92 o
   7  10  10       16.50       17.60      7.30 o
  -7  11  10        3.93        2.76     10.77 o
  -6  11  10        0.61        0.97      5.79 o
  -5  11  10       28.49       26.48      6.75 o
  -4  11  10        2.28        2.37      5.76 o
  -3  11  10        0.00       -0.06      3.03 o
  -2  11  10        1.91        7.04      2.74 o
  -1  11  10       30.23       25.51      3.25 o
   0  11  10       21.74       23.76      3.52 o
   1  11  10       20.53       23.52      7.29 o
   2  11  10        3.37       12.51      6.73 o
   3  11  10       45.50       47.75      7.06 o
   4  11  10       12.61       13.20      5.47 o
   5  11  10        3.93        7.75      6.61 o
   6  11  10        3.71        2.20      6.34 o
  -5  12  10        2.40       -0.97      6.91 o
  -4  12  10       26.01       24.45      7.27 o
  -3  12  10        7.80        5.94      4.79 o
  -2  12  10        1.33        0.38      2.42 o
  -1  12  10        2.52       -5.32      5.32 o
   0  12  10       10.12        7.34      5.69 o
   1  12  10       10.54       19.80      7.43 o
   2  12  10        0.02       -1.13      6.40 o
   3  12  10        0.21       -2.68      6.68 o
   4  12  10        4.60       20.23      8.33 o
   5  12  10       43.30       62.61      8.87 o
  -3  13  10        1.21       -1.57      4.34 o
  -2  13  10        0.00       -3.72      6.07 o
  -1  13  10        3.02       -0.54      5.53 o
   0  13  10       17.09       13.59      6.44 o
   1  13  10        4.22       -1.22      6.73 o
   2  13  10        0.15        3.39      7.38 o
   3  13  10        9.22       -3.86      7.48 o
 -11   0  11       78.46       87.86     13.41 o
  -9   0  11       94.52       89.47     11.71 o
  -7   0  11     3625.79     3600.30     66.48 o
  -5   0  11      279.54      318.85     12.88 o
  -3   0  11     5442.28     5452.72     94.59 o
  -1   0  11     2099.50     2356.14     36.59 o
   1   0  11      120.23      111.61      4.19 o
   3   0  11      172.64      162.62      7.24 o
   5   0  11     1575.09     1723.62     62.59 o
   7   0  11      152.30      151.43      8.28 o
   9   0  11        6.29        5.97      5.88 o
  11   0  11       10.48        7.38      6.54 o
 -11   1  11        2.68        2.29      4.94 o
 -10   1  11        0.02        1.34      3.62 o
  -9   1  11       20.81       20.86      4.20 o
  -8   1  11       35.02       40.54      3.99 o
  -7   1  11      118.34      120.32      5.02 o
  -6   1  11      269.73      290.47      9.77 o
  -5   1  11      216.99      229.01      5.68 o
  -4   1  11      169.23      159.70      4.38 o
  -3   1  11      711.29      705.21     10.89 o
  -2   1  11     1195.62     1181.53     16.30 o
  -1   1  11       87.17       48.27      2.22 o
   0   1  11     2409.25     2523.64     31.67 o
   1   1  11      158.92      169.41      4.27 o
   2   1  11        9.59        8.11      1.06 o
   3   1  11       30.56       30.79      1.90 o
   4   1  11       65.63       78.15      3.18 o
   5   1  11      222.96      255.46      5.99 o
   6   1  11        0.07        3.28      1.90 o
   7   1  11      128.33      122.00      5.34 o
   8   1  11        2.24        1.00      3.10 o
   9   1  11      130.48      138.27      8.59 o
  10   1  11        1.35        1.65      4.14 o
  11   1  11       20.62       28.83      5.64 o
 -11   2  11        4.17        9.94      5.44 o
 -10   2  11        2.76        6.85      4.53 o
  -9   2  11       13.36        9.77      3.42 o
  -8   2  11        7.43        3.04      2.96 o
  -7   2  11      285.01      271.36      7.26 o
  -6   2  11       95.81       94.34      4.20 o
  -5   2  11        3.20        1.42      1.69 o
  -4   2  11      183.08      201.34      5.06 o
  -3   2  11       43.41       49.45      2.52 o
  -2   2  11     1275.28     1275.51     16.13 o
  -1   2  11       48.89       42.97      2.04 o
   0   2  11     3022.19     3296.86     35.27 o
   1   2  11      172.23      216.62      4.30 o
   2   2  11      820.82      821.75     11.44 o
   3   2  11        2.82       -0.84      0.90 o
   4   2  11       63.16       70.26      3.71 o
   5   2  11      457.63      439.22      8.28 o
   6   2  11      308.59      337.75      7.30 o
   7   2  11       86.48       81.78      5.27 o
   8   2  11        3.29        0.34      2.90 o
   9   2  11        0.85        0.33      3.23 o
  10   2  11       23.75       15.20      5.41 o
  11   2  11        2.76       11.52      8.61 o
 -11   3  11       31.60       37.86      7.00 o
 -10   3  11       72.41       79.58      6.22 o
  -9   3  11        0.36        0.24      3.98 o
  -8   3  11       48.48       27.81      3.49 o
  -7   3  11      183.87      176.88      6.53 o
  -6   3  11      740.69      748.93     12.76 o
  -5   3  11       64.74       72.34      3.18 o
  -4   3  11        0.04        0.68      2.98 o
  -3   3  11       46.47       43.37      2.13 o
  -2   3  11       36.69       46.19      1.81 o
  -1   3  11      139.00      184.52      4.55 o
   0   3  11      147.54      127.72      3.10 o
   1   3  11     1547.69     1617.17     19.37 o
   2   3  11       26.62       33.62      1.91 o
   3   3  11       75.14       89.37      3.09 o
   4   3  11       65.16       73.30      2.73 o
   5   3  11      177.15      210.68      4.29 o
   6   3  11       50.54       46.00      4.83 o
   7   3  11        2.59       -1.40      2.57 o
   8   3  11       69.54       59.71      4.37 o
   9   3  11        0.00        1.09      5.28 o
  10   3  11        5.09        6.44      8.23 o
  11   3  11        1.73       12.89      9.92 o
 -11   4  11       18.84       26.45      5.89 o
 -10   4  11        4.29        2.39      3.74 o
  -9   4  11       70.70       77.77      5.28 o
  -8   4  11       42.25       30.33      3.99 o
  -7   4  11       21.34       17.39      3.00 o
  -6   4  11       34.65       22.43      2.86 o
  -5   4  11       64.27       62.79      2.69 o
  -4   4  11       47.22       40.10      2.09 o
  -3   4  11       11.96        8.71      1.62 o
  -2   4  11      100.08      133.88      3.35 o
  -1   4  11       41.40       35.87      1.73 o
   0   4  11      133.49      136.46      3.25 o
   1   4  11     1026.36      949.45     12.29 o
   2   4  11        2.91        4.07      0.97 o
   3   4  11      101.02      105.85      3.45 o
   4   4  11       41.19       49.73      4.81 o
   5   4  11       28.57       20.21      2.08 o
   6   4  11      199.76      218.94     15.59 o
   7   4  11        6.59        6.88      8.35 o
   8   4  11        9.26        9.01     10.18 o
   9   4  11       12.36        4.27      5.97 o
  10   4  11       12.47        6.51      6.49 o
 -11   5  11       17.97       25.79      5.60 o
 -10   5  11        0.99        4.06      3.99 o
  -9   5  11        8.74        5.74      3.41 o
  -8   5  11       36.54       43.23      5.24 o
  -7   5  11      188.82      191.53      6.96 o
  -6   5  11        0.01        2.95      2.33 o
  -5   5  11      214.96      212.13      5.36 o
  -4   5  11      127.93      118.61      3.34 o
  -3   5  11       37.07       38.18      2.24 o
  -2   5  11      188.75      206.05      4.28 o
  -1   5  11      239.85      277.92      6.38 o
   0   5  11       11.93       17.57      1.55 o
   1   5  11       29.08       31.49      1.83 o
   2   5  11        3.90       -1.52      1.52 o
   3   5  11       48.04       47.16      2.20 o
   4   5  11      577.25      584.93     10.48 o
   5   5  11       54.93       62.54      3.99 o
   6   5  11       96.38       92.64      8.75 o
   7   5  11       49.48       39.38      8.37 o
   8   5  11       31.32       40.85      7.68 o
   9   5  11       45.07       54.96      8.46 o
  10   5  11        3.54       10.77      6.88 o
 -10   6  11        0.00        2.63      3.84 o
  -9   6  11       10.04       10.98      3.42 o
  -8   6  11        3.79       12.68      3.34 o
  -7   6  11        1.18        3.90      2.84 o
  -6   6  11        3.01        4.86      2.64 o
  -5   6  11        2.37       -2.03      2.03 o
  -4   6  11       35.42       38.61      2.94 o
  -3   6  11        3.01        0.72      1.42 o
  -2   6  11       73.62       70.99      2.57 o
  -1   6  11      126.04      124.65      4.51 o
   0   6  11       92.09       92.51      2.76 o
   1   6  11      213.01      210.81      3.90 o
   2   6  11       53.57       52.88      4.14 o
   3   6  11        0.25       -1.94      2.65 o
   4   6  11      105.86       87.81      4.78 o
   5   6  11        2.46        6.25      3.47 o
   6   6  11        2.25       11.62      5.44 o
   7   6  11      132.98      130.51     10.16 o
   8   6  11       49.20       55.95      8.36 o
   9   6  11        0.03       -3.99      5.58 o
  10   6  11       10.96       15.02      7.33 o
 -10   7  11       10.43       22.56      6.47 o
  -9   7  11        1.85       -0.19      5.75 o
  -8   7  11        0.59        2.54      3.04 o
  -7   7  11        2.92        3.62      4.12 o
  -6   7  11       34.16       43.49      3.96 o
  -5   7  11       52.76       48.25      3.91 o
  -4   7  11      255.37      249.67      6.55 o
  -3   7  11      204.85      185.05      4.92 o
  -2   7  11        0.26        4.09      2.19 o
  -1   7  11      129.10      143.60      4.06 o
   0   7  11      314.39      298.87      6.18 o
   1   7  11      172.21      163.53      5.62 o
   2   7  11      471.80      442.97     15.51 o
   3   7  11        1.89        7.95      4.27 o
   4   7  11      185.34      204.14     11.25 o
   5   7  11       35.84       37.00      6.22 o
   6   7  11      186.73      175.40     14.30 o
   7   7  11        7.79       -0.58      5.36 o
   8   7  11       23.09       27.83     11.36 o
   9   7  11       15.86       17.33      6.85 o
  -9   8  11        0.30        0.15      5.05 o
  -8   8  11       71.44       91.25      9.71 o
  -7   8  11        9.77       15.56      3.37 o
  -6   8  11        8.30        3.89      2.85 o
  -5   8  11       49.67       53.28      4.11 o
  -4   8  11        7.65        3.49      2.96 o
  -3   8  11       77.74       73.67      4.91 o
  -2   8  11      151.65      144.39      4.93 o
  -1   8  11       90.96       82.34      3.94 o
   0   8  11      175.66      160.73      5.29 o
   1   8  11       66.99       70.32      6.38 o
   2   8  11       24.46       26.84      5.21 o
   3   8  11      110.46      107.38      8.26 o
   4   8  11       86.78       85.90      8.19 o
   5   8  11        1.83        6.66      4.84 o
   6   8  11       11.67       19.52      5.90 o
   7   8  11        0.97       -3.42      5.02 o
   8   8  11       13.88        6.04      6.29 o
   9   8  11        0.89        2.91      7.93 o
  -8   9  11       13.48        7.57      5.25 o
  -7   9  11       11.13       11.24      4.94 o
  -6   9  11        4.00       -0.50      2.75 o
  -5   9  11       14.55        6.91      3.01 o
  -4   9  11        3.10       -2.52      2.52 o
  -3   9  11        4.83        1.42      2.61 o
  -2   9  11        1.16        5.33      2.42 o
  -1   9  11      552.25      553.39     11.75 o
   0   9  11       16.53       14.80      3.27 o
   1   9  11        1.88        2.07      4.61 o
   2   9  11        0.74        4.65      4.26 o
   3   9  11       95.87       89.70      7.80 o
   4   9  11       12.55       15.84      5.42 o
   5   9  11        4.50       -2.10      4.79 o
   6   9  11        1.19        5.33      5.43 o
   7   9  11        2.99        8.29      6.48 o
   8   9  11       28.23       46.15      8.73 o
  -8  10  11        1.85       11.09      6.30 o
  -7  10  11        4.49        4.49      5.15 o
  -6  10  11        7.60        3.36      4.60 o
  -5  10  11        0.05       -2.15      5.16 o
  -4  10  11        0.01       -2.83      2.83 o
  -3  10  11        2.75        0.15      2.78 o
  -2  10  11        1.52       -3.09      3.09 o
  -1  10  11       39.50       37.23      4.37 o
   0  10  11        4.65       -1.42      3.08 o
   1  10  11       18.00       21.89      5.17 o
   2  10  11       19.41       19.38      5.36 o
   3  10  11       33.28       38.81      9.85 o
   4  10  11       26.72       31.35      6.61 o
   5  10  11       35.70       46.59      7.90 o
   6  10  11        1.25       -0.31      5.89 o
   7  10  11        0.99       10.22     14.02 o
  -7  11  11        0.65       -0.60      6.10 o
  -6  11  11        7.34       15.51      6.52 o
  -5  11  11       57.99       63.06      7.96 o
  -4  11  11        1.84       -1.44      3.30 o
  -3  11  11        4.31        3.70      3.24 o
  -2  11  11       61.10       74.35      4.27 o
  -1  11  11        2.10        0.69      2.62 o
   0  11  11        0.52        3.21      2.71 o
   1  11  11        0.15        1.18      6.02 o
   2  11  11        7.05        7.08      4.85 o
   3  11  11        5.82       11.14      5.46 o
   4  11  11        2.93        2.26      5.74 o
   5  11  11       26.58       46.80     11.57 o
   6  11  11       20.54       28.15      7.59 o
  -5  12  11        0.24       -4.85      5.29 o
  -4  12  11       34.32       48.59      9.88 o
  -3  12  11        1.16       -2.62      4.44 o
  -2  12  11       12.67       12.09      2.89 o
  -1  12  11        5.52        2.81      3.54 o
   0  12  11        3.23       -2.78      5.88 o
   1  12  11        1.34       11.76      7.10 o
   2  12  11       26.13       37.30      9.27 o
   3  12  11        3.72        1.55      7.01 o
   4  12  11        6.02       10.91      8.37 o
   5  12  11        0.44        1.47      6.50 o
  -3  13  11        0.00       -4.28      4.28 o
  -2  13  11        1.53       -5.27      5.27 o
  -1  13  11        1.71       -0.24      3.26 o
   0  13  11        1.16        2.30      5.79 o
   1  13  11        7.09       -0.61      7.01 o
   2  13  11        0.83        0.85      7.24 o
 -10   0  12       23.86        7.06     11.97 o
  -8   0  12       42.37       31.60      5.03 o
  -6   0  12       59.03       60.84      5.46 o
  -4   0  12       41.02       43.24      3.68 o
  -2   0  12      108.50      105.52      4.80 o
   0   0  12      995.48     1017.28     27.79 o
   2   0  12      130.91      116.01      4.64 o
   4   0  12        0.29       -0.46      2.29 o
   6   0  12      327.47      326.85     11.77 o
   8   0  12        1.65        1.36      5.32 o
  10   0  12        8.52       12.14      6.63 o
 -11   1  12        0.27        8.27      5.19 o
 -10   1  12       10.05       13.88      5.53 o
  -9   1  12        8.36        6.43      3.64 o
  -8   1  12       13.58        9.22      3.15 o
  -7   1  12       24.55       32.68      3.55 o
  -6   1  12     1228.14     1219.37     18.46 o
  -5   1  12      292.62      291.66      6.74 o
  -4   1  12        9.03       10.47      1.87 o
  -3   1  12      330.89      337.23      6.53 o
  -2   1  12       89.16       76.77      2.92 o
  -1   1  12     1349.76     1400.63     17.41 o
   0   1  12        6.81       27.26      5.13 o
   1   1  12       35.78       36.23      2.10 o
   2   1  12       61.65       64.53      2.32 o
   3   1  12       81.15       83.34      3.31 o
   4   1  12       94.70       92.29      4.47 o
   5   1  12       38.18       34.13      2.52 o
   6   1  12       16.69       16.02      2.66 o
   7   1  12       13.72        8.61      2.75 o
   8   1  12       35.21       31.28      4.83 o
   9   1  12       35.85       45.66      5.65 o
  10   1  12        3.79        4.20      4.15 o
  11   1  12        4.76        4.78      4.54 o
 -11   2  12       96.26      105.12      8.69 o
 -10   2  12        2.67        2.71      4.33 o
  -9   2  12        0.23       -0.30      2.94 o
  -8   2  12       24.00       23.55      3.66 o
  -7   2  12      828.82      791.29     13.87 o
  -6   2  12        0.86       10.24      2.64 o
  -5   2  12       66.93       68.02      3.45 o
  -4   2  12        0.11        0.78      1.50 o
  -3   2  12      452.64      452.16      8.01 o
  -2   2  12        0.19       -1.14      1.14 o
  -1   2  12      447.26      473.05      7.25 o
   0   2  12       97.16      105.48      2.76 o
   1   2  12      744.77      757.97     10.95 o
   2   2  12       77.94       88.53      4.10 o
   3   2  12       55.74       59.61      2.60 o
   4   2  12      228.87      246.70      5.49 o
   5   2  12       61.80       59.38      2.90 o
   6   2  12       97.39       98.81      4.64 o
   7   2  12        0.44        3.01      2.92 o
   8   2  12        4.50        6.89      3.30 o
   9   2  12        3.11        0.66      3.27 o
  10   2  12        7.11        6.01      4.18 o
  11   2  12        9.60        5.50      8.70 o
 -11   3  12        1.56        5.85      6.70 o
 -10   3  12       25.06       35.40      5.11 o
  -9   3  12       41.37       34.34      4.28 o
  -8   3  12       23.05       21.39      3.37 o
  -7   3  12       24.95       30.76      3.83 o
  -6   3  12      117.09      110.74      4.61 o
  -5   3  12      271.09      262.53      5.92 o
  -4   3  12       10.02        5.09      1.56 o
  -3   3  12      142.06      149.18      3.85 o
  -2   3  12      163.87      162.22      3.66 o
  -1   3  12      182.13      180.73      4.10 o
   0   3  12      867.52      877.79     11.60 o
   1   3  12      193.96      215.49      4.12 o
   2   3  12       15.28       14.58      1.41 o
   3   3  12       66.31       76.97      2.75 o
   4   3  12       26.67       28.59      1.50 o
   5   3  12       81.04       78.91      3.04 o
   6   3  12       27.23       32.01      3.34 o
   7   3  12       88.87       92.15      5.23 o
   8   3  12        9.21        8.94      3.79 o
   9   3  12       55.67       58.85      7.85 o
  10   3  12        1.52       -0.56      8.28 o
  11   3  12       14.43       17.78     10.30 o
 -11   4  12       28.88       20.83      5.72 o
 -10   4  12       11.69       13.52      4.30 o
  -9   4  12        2.81        1.28      3.15 o
  -8   4  12       29.72       34.32      6.08 o
  -7   4  12        7.22        3.03      2.64 o
  -6   4  12        6.18        5.60      2.51 o
  -5   4  12       33.31       31.99      2.59 o
  -4   4  12        0.10       -1.36      1.36 o
  -3   4  12        5.94        6.89      1.47 o
  -2   4  12       52.51       56.38      2.36 o
  -1   4  12     2508.52     2444.28     29.02 o
   0   4  12      638.91      666.92      9.38 o
   1   4  12      909.64      881.80     12.57 o
   2   4  12      468.06      474.35      6.47 o
   3   4  12        0.24        0.46      0.99 o
   4   4  12        6.85       11.93      1.75 o
   5   4  12       55.60       69.36      5.61 o
   6   4  12      226.62      242.30     11.94 o
   7   4  12       10.04        7.73      5.19 o
   8   4  12        1.13       -5.31     11.22 o
   9   4  12        0.34        1.47      5.92 o
  10   4  12       20.72       16.66      7.10 o
 -11   5  12        0.84       -2.75      5.28 o
 -10   5  12       81.76      111.78      7.35 o
  -9   5  12        0.06       -3.11      3.11 o
  -8   5  12       16.66       18.29      3.66 o
  -7   5  12       21.70       13.62      3.34 o
  -6   5  12      147.70      142.85      5.26 o
  -5   5  12        6.50        5.86      2.02 o
  -4   5  12       39.38       43.50      2.50 o
  -3   5  12       57.48       52.61      2.67 o
  -2   5  12        3.13        2.97      1.45 o
  -1   5  12       18.50       19.76      1.58 o
   0   5  12     1291.42     1349.25     16.99 o
   1   5  12       17.66       14.94      1.27 o
   2   5  12      162.35      166.37      5.20 o
   3   5  12        3.89        2.62      1.33 o
   4   5  12       31.28       53.93      6.01 o
   5   5  12       26.60       19.86      3.71 o
   6   5  12        3.47        4.43      4.96 o
   7   5  12      125.34      104.44      9.19 o
   8   5  12      130.07      128.77     10.52 o
   9   5  12        0.03       -2.46      5.44 o
  10   5  12        0.24       -0.86      6.08 o
 -10   6  12        0.05       -0.12      5.05 o
  -9   6  12       17.69       16.79      4.22 o
  -8   6  12       24.45       20.59      3.77 o
  -7   6  12       19.30       24.08      4.80 o
  -6   6  12       94.80       81.39      4.82 o
  -5   6  12        2.61        2.77      2.25 o
  -4   6  12       22.85       22.33      2.69 o
  -3   6  12       25.41       28.37      2.22 o
  -2   6  12      378.87      384.60      6.59 o
  -1   6  12      577.49      560.05     10.60 o
   0   6  12       26.21       15.90      1.78 o
   1   6  12      465.57      458.63      6.89 o
   2   6  12       47.01       39.98      3.46 o
   3   6  12      141.11      130.58      9.57 o
   4   6  12        0.18        0.30      2.49 o
   5   6  12       11.60       13.80      5.16 o
   6   6  12      237.55      242.33     12.71 o
   7   6  12       14.81       16.18      6.11 o
   8   6  12        4.81       14.23      6.17 o
   9   6  12        0.00       -5.72      5.72 o
  10   6  12       26.33       26.82      8.18 o
 -10   7  12        1.60       10.94      8.01 o
  -9   7  12       24.32       26.42      4.52 o
  -8   7  12       11.48        5.90      3.91 o
  -7   7  12        3.75        5.10      3.07 o
  -6   7  12       22.97       19.11      3.41 o
  -5   7  12      206.16      192.94      6.71 o
  -4   7  12       89.86       82.58      4.08 o
  -3   7  12      155.74      145.95      4.58 o
  -2   7  12      227.69      221.63      5.88 o
  -1   7  12     1307.47     1297.81     15.94 o
   0   7  12      153.07      147.97      4.47 o
   1   7  12      548.77      512.47     10.13 o
   2   7  12      181.67      161.29      9.16 o
   3   7  12      195.48      200.41     10.67 o
   4   7  12       20.93       21.38      5.52 o
   5   7  12        0.28        4.57      4.78 o
   6   7  12       20.86       25.09      6.01 o
   7   7  12        2.46       -2.45      4.96 o
   8   7  12       16.33       20.66     10.87 o
   9   7  12        0.54       -4.64      6.00 o
  -9   8  12       25.71       26.37     10.43 o
  -8   8  12        0.74        2.92      4.69 o
  -7   8  12        2.91        6.01      3.10 o
  -6   8  12       11.61        7.44      3.16 o
  -5   8  12       40.69       45.58      4.18 o
  -4   8  12        4.24        4.20      2.79 o
  -3   8  12       84.13       92.68      4.68 o
  -2   8  12        1.41       -1.00      2.44 o
  -1   8  12        2.16        1.33      3.11 o
   0   8  12        0.52       -2.20      2.20 o
   1   8  12       27.98       32.44      5.27 o
   2   8  12       23.04       22.14      5.05 o
   3   8  12        0.11       -2.89      3.93 o
   4   8  12       17.63       12.24      5.34 o
   5   8  12       95.06      107.02      9.18 o
   6   8  12        0.00       -0.32      7.55 o
   7   8  12       17.81       12.48      6.54 o
   8   8  12       17.08       25.84      7.74 o
   9   8  12        1.82       19.10     11.05 o
  -8   9  12        4.98        4.27      6.11 o
  -7   9  12       20.17       22.94      5.87 o
  -6   9  12        0.47       -2.98      2.98 o
  -5   9  12        2.77        2.90      2.88 o
  -4   9  12        0.11       -2.46      2.46 o
  -3   9  12        1.03        0.14      2.52 o
  -2   9  12       55.37       52.63      3.72 o
  -1   9  12        0.48        0.46      3.80 o
   0   9  12       14.80       10.87      3.01 o
   1   9  12       28.24       30.96      5.16 o
   2   9  12       13.43        3.88      4.25 o
   3   9  12        0.09        5.61      8.89 o
   4   9  12       51.62       57.81      7.59 o
   5   9  12       15.46       16.77      5.93 o
   6   9  12       11.64       10.13      5.92 o
   7   9  12        8.94       12.51      6.64 o
   8   9  12        0.01        6.78      7.28 o
  -7  10  12        8.92        7.30      5.36 o
  -6  10  12       11.81       10.16      6.04 o
  -5  10  12       16.97       11.01      3.93 o
  -4  10  12       18.80       19.92      3.81 o
  -3  10  12       18.44       13.82      3.41 o
  -2  10  12       36.55       35.64      3.99 o
  -1  10  12        2.13        0.45      2.57 o
   0  10  12        1.37        1.50      2.81 o
   1  10  12        0.98       -0.08      7.36 o
   2  10  12       60.62       50.36      6.67 o
   3  10  12       10.11       13.89      5.38 o
   4  10  12        7.04        2.99      4.90 o
   5  10  12        2.15        5.05      9.13 o
   6  10  12       13.16       12.38      6.55 o
   7  10  12        3.08        4.47      6.74 o
  -6  11  12        0.04       -3.19      5.72 o
  -5  11  12       19.59       27.11      6.82 o
  -4  11  12       13.05        4.25      3.75 o
  -3  11  12       15.95       16.51      3.84 o
  -2  11  12        9.76        2.54      2.66 o
  -1  11  12        0.03       -0.57      3.89 o
   0  11  12        1.38       -0.77      2.62 o
   1  11  12        1.13        6.26      6.16 o
   2  11  12       15.61       11.94      5.25 o
   3  11  12        4.55       -2.82     13.64 o
   4  11  12       52.76       61.07      8.38 o
   5  11  12        0.28        1.42      5.82 o
   6  11  12        0.01        3.58      6.26 o
  -5  12  12       20.50       16.77      6.34 o
  -4  12  12        2.91        5.19      5.31 o
  -3  12  12        6.50        5.73      3.60 o
  -2  12  12        1.17       -1.35      2.68 o
  -1  12  12        0.23        3.38      3.58 o
   0  12  12        5.71        2.96      6.02 o
   1  12  12       15.44       23.14      7.67 o
   2  12  12        2.57        4.28      7.29 o
   3  12  12        3.54       13.41      8.18 o
   4  12  12        0.45       -7.15      7.15 o
  -2  13  12        0.19       -5.27      5.27 o
  -1  13  12        0.22       -1.92      3.27 o
   0  13  12        1.31       -4.05      5.50 o
   1  13  12        8.51       11.90      7.24 o
   2  13  12        0.81        9.60      7.62 o
 -11   0  13       60.08       75.02     12.56 o
  -9   0  13       29.36       34.45      6.79 o
  -7   0  13      994.27      923.42     21.96 o
  -5   0  13       27.27       32.98      5.62 o
  -3   0  13       38.17       27.57      3.67 o
  -1   0  13      278.04      246.67      6.33 o
   1   0  13        1.65        5.44      2.02 o
   3   0  13        3.91       -1.87      1.87 o
   5   0  13       26.32       22.51      2.95 o
   7   0  13       11.66       12.21      3.99 o
   9   0  13       10.07        8.98      5.97 o
  11   0  13        9.41       14.44      6.96 o
 -11   1  13        0.20        4.59      5.25 o
 -10   1  13        3.88        6.80      4.00 o
  -9   1  13        2.76        2.61      3.56 o
  -8   1  13      161.05      142.21      6.25 o
  -7   1  13      110.67      116.60      5.14 o
  -6   1  13        2.59        4.23      2.65 o
  -5   1  13      794.74      745.54     12.47 o
  -4   1  13      544.40      527.29      9.37 o
  -3   1  13      270.80      285.20      6.03 o
  -2   1  13      616.69      610.94      9.81 o
  -1   1  13     3500.09     3491.80     43.64 o
   0   1  13      588.72      619.67      9.71 o
   1   1  13     1760.07     1747.87     25.02 o
   2   1  13     1021.79      983.54     13.70 o
   3   1  13      111.75      122.23      3.18 o
   4   1  13       34.08       34.95      2.39 o
   5   1  13        3.40        4.39      1.79 o
   6   1  13       11.83        7.35      2.50 o
   7   1  13      101.15       96.57      5.06 o
   8   1  13       15.57        9.05      3.43 o
   9   1  13       45.86       50.61      5.97 o
  10   1  13        0.10        4.60      5.93 o
  11   1  13        0.81        2.25      4.55 o
 -11   2  13       13.76       26.58      6.30 o
 -10   2  13        0.16       -2.55      4.85 o
  -9   2  13        5.22        5.29      3.27 o
  -8   2  13       40.54       35.54      4.66 o
  -7   2  13      516.17      530.54     10.83 o
  -6   2  13      226.18      196.95      6.14 o
  -5   2  13        0.01        1.68      2.28 o
  -4   2  13       81.80       72.91      3.30 o
  -3   2  13        9.97        7.18      1.68 o
  -2   2  13      128.58      148.65      3.72 o
  -1   2  13      287.50      291.10      5.68 o
   0   2  13      581.02      533.90      7.37 o
   1   2  13      568.28      597.70      9.16 o
   2   2  13      471.72      478.30      7.93 o
   3   2  13       92.71       80.94      3.10 o
   4   2  13      225.81      215.12      6.03 o
   5   2  13      101.58      102.27      4.40 o
   6   2  13      322.82      312.92      8.10 o
   7   2  13       63.34       64.27      4.71 o
   8   2  13        4.85       -0.94      3.03 o
   9   2  13        4.46       -3.66      3.66 o
  10   2  13        9.52        5.16      4.11 o
  11   2  13        2.57       10.77      8.56 o
 -11   3  13       16.99       21.65      6.02 o
 -10   3  13       68.25       86.19      6.91 o
  -9   3  13        1.17        1.26      3.09 o
  -8   3  13        3.79        2.66      3.22 o
  -7   3  13        4.63        1.95      2.96 o
  -6   3  13      253.04      212.91      6.26 o
  -5   3  13      148.76      134.34      4.39 o
  -4   3  13        2.01       -1.41      1.41 o
  -3   3  13        5.64        4.06      1.46 o
  -2   3  13      437.51      445.31      6.85 o
  -1   3  13       83.97       88.04      2.90 o
   0   3  13     2230.39     2131.48     25.43 o
   1   3  13     1138.39     1085.42     13.89 o
   2   3  13        5.68        2.88      1.26 o
   3   3  13      137.32      146.71      4.56 o
   4   3  13      107.78       91.23      3.67 o
   5   3  13       11.72        8.87      2.08 o
   6   3  13       75.24       74.34      4.67 o
   7   3  13        7.38       10.88      2.99 o
   8   3  13       53.73       57.91      6.91 o
   9   3  13        0.13       -5.07      5.07 o
  10   3  13        2.91       -0.61      8.37 o
 -11   4  13       13.78       22.05      5.88 o
 -10   4  13        5.90        7.38      4.97 o
  -9   4  13       50.13       49.07      4.77 o
  -8   4  13       23.74       36.01      4.21 o
  -7   4  13        0.84        1.84      2.66 o
  -6   4  13      188.51      182.71      5.95 o
  -5   4  13       76.85       84.36      3.63 o
  -4   4  13        2.85       -0.53      1.70 o
  -3   4  13        7.50        2.88      1.38 o
  -2   4  13       41.20       43.22      2.94 o
  -1   4  13       72.07       83.62      2.97 o
   0   4  13      107.13       93.16      2.94 o
   1   4  13      181.72      217.98      4.64 o
   2   4  13      111.07       94.58      2.56 o
   3   4  13        0.16        0.65      0.92 o
   4   4  13       15.36       18.75      2.01 o
   5   4  13       51.52       50.35      5.14 o
   6   4  13       32.92       38.91     14.96 o
   7   4  13       34.89       35.20      6.36 o
   8   4  13        9.06        0.78     11.90 o
   9   4  13        2.53       -0.11     13.36 o
  10   4  13        0.88        3.06      8.23 o
 -10   5  13        1.79        4.00      4.98 o
  -9   5  13        4.67        4.09      3.49 o
  -8   5  13        4.81        5.26      3.22 o
  -7   5  13       39.03       37.53      3.63 o
  -6   5  13       32.17       28.90      3.19 o
  -5   5  13       63.91       58.01      3.62 o
  -4   5  13        0.00       -1.15      1.72 o
  -3   5  13       24.30       21.35      2.35 o
  -2   5  13      430.22      431.85      6.98 o
  -1   5  13      373.50      395.10      6.84 o
   0   5  13      117.33      118.58      3.45 o
   1   5  13      122.02      118.69      3.91 o
   2   5  13       41.98       38.62      1.82 o
   3   5  13        1.98        0.14      1.34 o
   4   5  13       51.44       56.01      3.76 o
   5   5  13       90.10      111.88      8.36 o
   6   5  13        1.70        5.01      5.36 o
   7   5  13        8.55       18.06      6.01 o
   8   5  13        3.16       13.14      6.24 o
   9   5  13       48.58       78.44      9.81 o
  10   5  13        1.03        7.38      6.73 o
 -10   6  13        0.43       -1.04      3.87 o
  -9   6  13        0.19        3.32      4.27 o
  -8   6  13        4.38        6.78      3.22 o
  -7   6  13        7.17        5.82      3.22 o
  -6   6  13        4.19        6.82      2.65 o
  -5   6  13       45.99       41.82      3.42 o
  -4   6  13      452.93      426.47      8.80 o
  -3   6  13      395.48      388.47      7.97 o
  -2   6  13      386.99      376.10      7.13 o
  -1   6  13       77.43       87.58      3.13 o
   0   6  13      331.80      318.67      6.42 o
   1   6  13      224.81      210.44      4.69 o
   2   6  13       34.79       28.65      3.36 o
   3   6  13      102.68      117.67      6.29 o
   4   6  13        0.38        2.80      3.00 o
   5   6  13        5.59        5.90      4.49 o
   6   6  13       67.45       61.81      7.46 o
   7   6  13       30.46       41.74     15.83 o
   8   6  13       18.62       11.72      6.53 o
   9   6  13        3.91        8.03      7.69 o
  -9   7  13        2.14       -1.43      3.71 o
  -8   7  13        0.39        1.17      3.94 o
  -7   7  13        1.31       -0.57      3.41 o
  -6   7  13      112.23      121.11      5.78 o
  -5   7  13       58.11       64.52      4.42 o
  -4   7  13       63.31       63.80      3.86 o
  -3   7  13      162.12      159.67      4.84 o
  -2   7  13        2.40        4.61      2.37 o
  -1   7  13      160.70      170.08      5.25 o
   0   7  13        1.37       -1.46      1.51 o
   1   7  13       47.64       41.28      7.51 o
   2   7  13        6.49        8.37      4.31 o
   3   7  13        3.23       -1.83      3.83 o
   4   7  13        5.15       13.43      5.11 o
   5   7  13        2.67        0.48      8.87 o
   6   7  13        0.79        5.76      5.09 o
   7   7  13       14.73       11.16      9.69 o
   8   7  13        8.36        8.13      9.22 o
   9   7  13       11.29        6.32     11.92 o
  -9   8  13        0.66       -0.27      5.07 o
  -8   8  13        5.55        9.42      3.76 o
  -7   8  13        0.50        2.91      3.44 o
  -6   8  13        0.04        0.29      3.01 o
  -5   8  13        1.57       -2.69      2.69 o
  -4   8  13       80.46       82.46      4.69 o
  -3   8  13       11.70        6.59      2.17 o
  -2   8  13      247.05      250.20      6.39 o
  -1   8  13        0.53       -2.07      2.07 o
   0   8  13        4.30        3.43      2.17 o
   1   8  13       24.23       33.35      5.35 o
   2   8  13      309.21      296.08     13.16 o
   3   8  13       24.09       24.50      5.67 o
   4   8  13        0.25        5.51      4.70 o
   5   8  13       52.07       60.90      7.81 o
   6   8  13        5.45        5.18      8.04 o
   7   8  13        0.25        0.51      8.23 o
   8   8  13       21.88       10.39      8.51 o
  -8   9  13       26.31       32.96      6.72 o
  -7   9  13        0.01       -3.64      4.36 o
  -6   9  13        0.65       -1.11      3.21 o
  -5   9  13       73.09       82.63      5.38 o
  -4   9  13        0.75       -0.94      2.65 o
  -3   9  13        8.80        3.37      2.63 o
  -2   9  13       65.43       62.47      3.96 o
  -1   9  13        8.91        5.98      4.27 o
   0   9  13       10.52        6.26      2.14 o
   1   9  13        0.52       -1.79      3.80 o
   2   9  13        8.64        1.01      4.10 o
   3   9  13      116.16      119.70      9.05 o
   4   9  13       78.02       85.52     19.97 o
   5   9  13       14.16       14.53      6.49 o
   6   9  13        4.39        7.57      5.82 o
   7   9  13       10.30        8.24      6.65 o
   8   9  13       14.09       12.32     10.07 o
  -7  10  13        2.29        2.77      5.07 o
  -6  10  13        1.59        5.44      8.63 o
  -5  10  13        5.15        5.80      3.86 o
  -4  10  13        0.48        3.79      3.57 o
  -3  10  13       28.25       26.37      3.84 o
  -2  10  13       11.68       10.84      4.14 o
  -1  10  13        0.41       -2.41      2.41 o
   0  10  13       10.06       10.53      2.95 o
   1  10  13       76.52       76.53      7.57 o
   2  10  13        0.02       -3.77      4.17 o
   3  10  13        5.24        8.48      5.31 o
   4  10  13        6.63        1.55      5.20 o
   5  10  13       38.83       51.67      8.00 o
   6  10  13        0.49        0.25      5.87 o
   7  10  13       13.69       19.35     13.78 o
  -6  11  13        9.59        9.21      6.23 o
  -5  11  13       45.98       64.15      8.06 o
  -4  11  13        0.62       -3.54      3.54 o
  -3  11  13        6.43       11.41      3.64 o
  -2  11  13        1.42        0.86      2.64 o
  -1  11  13        1.28       -0.43      2.56 o
   0  11  13        9.49        8.90      6.47 o
   1  11  13       40.88       40.26      8.75 o
   2  11  13        2.67        0.07      4.77 o
   3  11  13       14.76       15.17      9.81 o
   4  11  13        7.58       17.43      9.55 o
   5  11  13        2.24       11.13      6.31 o
   6  11  13        6.48        3.57      7.71 o
  -5  12  13        2.14       -2.47      5.49 o
  -4  12  13        2.62        6.51      5.38 o
  -3  12  13        0.17       -0.09      3.33 o
  -2  12  13        0.06       -1.65      2.64 o
  -1  12  13        1.51       -5.75      5.95 o
   0  12  13        0.40        0.09      6.02 o
   1  12  13        1.98        4.70      7.10 o
   2  12  13        0.61       13.92      7.90 o
   3  12  13        2.50        8.33      7.76 o
   4  12  13        0.18        8.89      9.03 o
  -2  13  13        1.46        4.45      3.56 o
  -1  13  13        0.12        0.99      3.23 o
   0  13  13       21.02       19.38      7.34 o
   1  13  13        2.64        0.89      6.30 o
 -10   0  14        0.68        3.40      5.88 o
  -8   0  14       19.32        6.86      4.44 o
  -6   0  14       36.02       25.86      4.57 o
  -4   0  14      396.40      359.54     10.54 o
  -2   0  14      135.03      142.11      5.74 o
   0   0  14        0.99        4.72      2.82 o
   2   0  14     1385.71     1468.46     28.11 o
   4   0  14       23.47       27.78      3.07 o
   6   0  14       52.52       51.58      5.30 o
   8   0  14       17.00       12.84      6.07 o
  10   0  14        0.98       -5.60      5.60 o
 -11   1  14        0.11        1.81      5.16 o
 -10   1  14        0.53        0.79      3.95 o
  -9   1  14       54.27       49.45      5.24 o
  -8   1  14        0.15       -2.76      2.76 o
  -7   1  14       70.28       74.49      4.40 o
  -6   1  14       46.20       41.41      3.67 o
  -5   1  14     1014.81      993.16     15.64 o
  -4   1  14      137.20      142.74      5.06 o
  -3   1  14      281.79      276.48      6.07 o
  -2   1  14       42.41       45.93      2.47 o
  -1   1  14      603.91      633.59     18.62 o
   0   1  14     1411.51     1495.78     20.11 o
   1   1  14      519.36      588.28     12.69 o
   2   1  14      141.45      157.59      6.05 o
   3   1  14      127.77      134.36      3.45 o
   4   1  14        4.03        3.25      1.74 o
   5   1  14        0.35       -0.23      1.71 o
   6   1  14       53.61       46.10      3.57 o
   7   1  14       27.23       29.77      3.90 o
   8   1  14        0.03       -2.51      2.93 o
   9   1  14       10.44        5.63      4.34 o
  10   1  14        0.24       -0.58      4.59 o
 -11   2  14       69.67       69.23      7.84 o
 -10   2  14       10.28        4.92      4.85 o
  -9   2  14       14.90       20.05      3.88 o
  -8   2  14        0.28       -0.62      2.98 o
  -7   2  14      322.23      337.30      8.50 o
  -6   2  14      175.49      153.73      5.62 o
  -5   2  14       72.21       93.93      4.23 o
  -4   2  14       50.12       42.60      2.84 o
  -3   2  14      455.58      442.29      8.20 o
  -2   2  14       33.87       38.01      2.16 o
  -1   2  14        8.57        5.72      1.60 o
   0   2  14      419.17      478.38      6.95 o
   1   2  14      234.93      228.69      5.09 o
   2   2  14        2.84        3.33      1.40 o
   3   2  14        1.68       -1.40      1.40 o
   4   2  14       88.58       88.29      3.67 o
   5   2  14       33.44       33.98      2.59 o
   6   2  14        2.60        0.80      2.44 o
   7   2  14       34.29       37.01      5.74 o
   8   2  14        1.96        2.43      3.11 o
   9   2  14        4.84        8.05      4.06 o
  10   2  14        0.03        5.50      7.57 o
 -11   3  14       13.63        9.45      5.55 o
 -10   3  14       14.67       23.18      5.59 o
  -9   3  14       16.61       23.02      3.96 o
  -8   3  14        9.59        2.62      3.33 o
  -7   3  14       67.90       62.23      4.60 o
  -6   3  14       35.67       23.90      3.19 o
  -5   3  14      183.16      168.72      5.42 o
  -4   3  14        8.03        4.21      1.91 o
  -3   3  14        0.21       -1.34      1.34 o
  -2   3  14       65.37       66.49      2.95 o
  -1   3  14        1.81        1.69      1.38 o
   0   3  14       63.21       67.32      2.59 o
   1   3  14      140.45      133.91      3.68 o
   2   3  14      105.95      114.98      3.32 o
   3   3  14       28.29       29.02      3.47 o
   4   3  14       35.99       35.74      2.17 o
   5   3  14      114.98      125.35      5.53 o
   6   3  14        1.42        1.23      2.87 o
   7   3  14       56.12       51.83      4.15 o
   8   3  14       13.35        4.49      5.07 o
   9   3  14       32.66       29.91      6.93 o
  10   3  14        0.08       -7.53      7.53 o
 -11   4  14       11.82        8.72      7.32 o
 -10   4  14        8.56        7.58      5.39 o
  -9   4  14        0.06       -0.61      3.13 o
  -8   4  14       34.50       37.27      4.29 o
  -7   4  14      216.32      198.12      6.61 o
  -6   4  14        6.17       -0.28      2.46 o
  -5   4  14       18.69       15.00      2.44 o
  -4   4  14      126.75      131.48      3.94 o
  -3   4  14       15.06       18.02      1.97 o
  -2   4  14      276.68      266.41      5.94 o
  -1   4  14       17.41       12.50      1.74 o
   0   4  14      134.82      127.74      3.53 o
   1   4  14      117.74      114.05      3.44 o
   2   4  14       25.29       37.18      2.57 o
   3   4  14        4.22        2.83      1.26 o
   4   4  14       71.95       69.42      3.03 o
   5   4  14      139.57      138.61      8.98 o
   6   4  14      272.28      303.92     15.52 o
   7   4  14       20.36       27.69      6.21 o
   8   4  14        3.20        3.44      5.60 o
   9   4  14        0.32       -3.39      6.19 o
  10   4  14       34.90       24.41     11.01 o
 -10   5  14       42.66       63.08      6.31 o
  -9   5  14        6.78        1.65      3.80 o
  -8   5  14        1.70       -0.84      2.93 o
  -7   5  14        1.11        0.24      2.57 o
  -6   5  14        2.46        3.63      2.51 o
  -5   5  14        1.37       -1.35      2.19 o
  -4   5  14      165.10      163.21      4.81 o
  -3   5  14      260.51      243.93      5.23 o
  -2   5  14        6.23        4.73      1.97 o
  -1   5  14      441.11      439.09      7.48 o
   0   5  14      336.13      318.79      5.92 o
   1   5  14      350.22      341.08      8.74 o
   2   5  14       66.45       78.25      2.63 o
   3   5  14      124.80      128.12      4.35 o
   4   5  14       48.50       52.97      3.72 o
   5   5  14       20.70       17.86      5.95 o
   6   5  14        2.05        3.43      7.88 o
   7   5  14        6.75       -0.47     10.14 o
   8   5  14       65.71       78.62     21.17 o
   9   5  14        5.26       -5.34      5.34 o
  10   5  14        0.24       -0.04      6.39 o
 -10   6  14        4.63        9.27      4.39 o
  -9   6  14       22.09       20.13      4.59 o
  -8   6  14       23.12       29.57      5.44 o
  -7   6  14       24.52       24.49      3.81 o
  -6   6  14      200.78      197.43      6.35 o
  -5   6  14       30.91       34.51      3.34 o
  -4   6  14        4.94        3.45      2.31 o
  -3   6  14        1.07       -1.05      1.93 o
  -2   6  14      848.94      835.69     15.00 o
  -1   6  14        5.15        2.89      2.01 o
   0   6  14      234.03      233.79      5.10 o
   1   6  14       85.46       73.93      3.03 o
   2   6  14      434.93      419.41     11.39 o
   3   6  14       12.29        7.56      3.16 o
   4   6  14      101.30       95.97      7.88 o
   5   6  14        0.10        2.12      5.79 o
   6   6  14        0.94        1.97      5.00 o
   7   6  14       68.16       67.11      9.83 o
   8   6  14        0.10       -3.45      5.79 o
   9   6  14        4.02       -5.60      5.60 o
  -9   7  14       37.43       49.52      5.55 o
  -8   7  14        0.43       -4.10      4.10 o
  -7   7  14        1.45       -2.88      2.88 o
  -6   7  14        8.74        5.52      3.10 o
  -5   7  14       83.27       80.29      5.54 o
  -4   7  14      315.53      299.24      7.54 o
  -3   7  14        8.59        9.27      2.32 o
  -2   7  14      270.35      266.61      6.63 o
  -1   7  14       69.67       73.54      3.55 o
   0   7  14       11.10        8.59      2.11 o
   1   7  14      124.17      111.06      6.49 o
   2   7  14        4.77        2.60      3.86 o
   3   7  14        2.20        3.88      9.52 o
   4   7  14       15.34       24.53      5.65 o
   5   7  14       38.70       37.42      6.44 o
   6   7  14        3.12        3.04      4.92 o
   7   7  14        4.63       -0.32     14.56 o
   8   7  14       18.79       11.84      6.90 o
   9   7  14       20.78       11.61      6.81 o
  -9   8  14       19.24       43.13     11.08 o
  -8   8  14        0.32       -1.68      3.46 o
  -7   8  14        1.13        1.66      3.47 o
  -6   8  14        0.97       -3.10      3.10 o
  -5   8  14        4.84       -2.72      4.18 o
  -4   8  14        1.60       -1.26      2.54 o
  -3   8  14        5.17        3.45      2.10 o
  -2   8  14        6.75        8.62      2.41 o
  -1   8  14       25.70       15.24      3.19 o
   0   8  14        0.03       -1.83      1.83 o
   1   8  14      128.91      124.77      8.72 o
   2   8  14        9.77        5.73      4.20 o
   3   8  14        1.12       -2.48      4.47 o
   4   8  14       32.58       13.07      4.98 o
   5   8  14        0.09       13.94      5.63 o
   6   8  14       24.04       28.40      6.79 o
   7   8  14       49.17       48.66      8.42 o
   8   8  14       31.41       28.35      7.87 o
  -8   9  14        0.17        0.96      5.10 o
  -7   9  14        0.33       -3.19      3.35 o
  -6   9  14       25.57       31.63      4.39 o
  -5   9  14       11.63       13.89      3.66 o
  -4   9  14       14.33        6.15      2.97 o
  -3   9  14        2.75        0.80      2.48 o
  -2   9  14        2.52       -0.86      2.46 o
  -1   9  14       36.85       46.67      3.46 o
   0   9  14       54.89       59.46      3.40 o
   1   9  14       59.58       60.46      6.76 o
   2   9  14       13.05       13.51      4.80 o
   3   9  14        0.67       -4.04      4.04 o
   4   9  14       20.10       28.54      9.38 o
   5   9  14        9.83       20.61      6.28 o
   6   9  14        5.40        1.28      5.87 o
   7   9  14        4.94        3.30      6.51 o
  -7  10  14        0.13       10.08      6.68 o
  -6  10  14       42.91       46.26      8.06 o
  -5  10  14        1.98        3.53      3.78 o
  -4  10  14       12.47       13.08      3.92 o
  -3  10  14       20.55       22.47      3.76 o
  -2  10  14        0.87       -1.51      3.32 o
  -1  10  14        1.06       -2.51      2.51 o
   0  10  14        7.86        3.55      3.36 o
   1  10  14       49.24       53.16     10.63 o
   2  10  14       13.14       16.00      5.62 o
   3  10  14        2.40        2.28      5.16 o
   4  10  14        2.34       -4.99      4.99 o
   5  10  14        2.16        9.29      6.00 o
   6  10  14       28.46       55.79      9.17 o
  -6  11  14        7.12        9.46      6.01 o
  -5  11  14        2.77       -3.80      5.53 o
  -4  11  14        4.87        4.17      3.90 o
  -3  11  14        1.16       -3.31      3.31 o
  -2  11  14        2.54       -2.18      2.56 o
  -1  11  14       12.06        6.27      3.86 o
   0  11  14       22.30       19.43      7.24 o
   1  11  14        1.36        3.57      6.68 o
   2  11  14        0.18        2.25      4.90 o
   3  11  14        4.04        3.60      5.51 o
   4  11  14       26.97       24.16      7.11 o
   5  11  14        0.21        2.76      6.02 o
  -4  12  14        0.00       -3.67      4.88 o
  -3  12  14        1.31       -3.38      3.38 o
  -2  12  14        3.86       -0.93      3.29 o
  -1  12  14        0.12        2.54      3.64 o
   0  12  14        3.70        0.14      6.07 o
   1  12  14        0.39       -5.97      5.97 o
   2  12  14        1.48       10.72      8.09 o
   3  12  14       12.66       10.11      7.90 o
   4  12  14        1.69       11.48      9.08 o
  -1  13  14        1.10       -2.45      3.57 o
 -11   0  15       34.78       32.74     10.87 o
  -9   0  15        1.06        1.01      5.12 o
  -7   0  15       50.33       39.52      5.83 o
  -5   0  15      425.34      374.77     11.87 o
  -3   0  15      233.54      251.15      8.30 o
  -1   0  15     1739.80     1731.09     28.46 o
   1   0  15     4777.57     4801.96    102.71 o
   3   0  15      525.46      563.43     12.18 o
   5   0  15      142.50      137.19      7.65 o
   7   0  15       10.61       15.03      4.27 o
   9   0  15        0.52       -2.30      5.46 o
 -11   1  15        0.12       -4.82      4.82 o
 -10   1  15       15.62       10.47      5.64 o
  -9   1  15       23.62       32.04      4.86 o
  -8   1  15       11.26        9.76      3.89 o
  -7   1  15       11.31       16.31      3.20 o
  -6   1  15      224.94      218.73      6.64 o
  -5   1  15      426.77      412.08      8.80 o
  -4   1  15      443.68      395.93      8.14 o
  -3   1  15       71.24       76.74      3.35 o
  -2   1  15      140.93      154.46      4.00 o
  -1   1  15        2.05        3.71      1.66 o
   0   1  15        1.58        7.97      2.08 o
   1   1  15      488.73      505.99      9.34 o
   2   1  15      217.82      207.22      4.72 o
   3   1  15       29.26       19.94      1.76 o
   4   1  15       23.49       22.21      2.25 o
   5   1  15       25.51       28.76      3.17 o
   6   1  15       25.46       18.22      3.32 o
   7   1  15        0.51       -1.41      2.82 o
   8   1  15        4.62        1.24      3.58 o
   9   1  15        5.33        1.08      5.83 o
  10   1  15        0.53       -0.75      4.07 o
 -11   2  15       26.06       31.69      6.36 o
 -10   2  15        0.66       -1.87      4.59 o
  -9   2  15        0.04        0.21      4.14 o
  -8   2  15      167.01      182.09      7.47 o
  -7   2  15      182.09      163.77      7.97 o
  -6   2  15      132.96      126.75      5.25 o
  -5   2  15       72.36       75.69      3.99 o
  -4   2  15      184.61      188.25      5.44 o
  -3   2  15       17.16       21.29      2.25 o
  -2   2  15      132.74      129.72      3.76 o
  -1   2  15        2.05        2.91      1.65 o
   0   2  15     1262.48     1294.22     15.49 o
   1   2  15      475.83      521.02      8.61 o
   2   2  15      432.25      435.44     11.72 o
   3   2  15       68.94       74.58      3.02 o
   4   2  15      169.69      152.49      5.02 o
   5   2  15      162.46      176.31      5.90 o
   6   2  15      172.05      178.71      7.44 o
   7   2  15        9.84        7.41      3.26 o
   8   2  15       11.41        3.57      3.33 o
   9   2  15        0.26       -3.69      3.69 o
  10   2  15        5.22        7.76      7.71 o
 -11   3  15        2.14        6.04      5.52 o
 -10   3  15        5.43        7.34      4.85 o
  -9   3  15        2.93       -0.68      3.03 o
  -8   3  15        1.94        0.45      3.18 o
  -7   3  15       37.03       35.95      4.17 o
  -6   3  15       66.62       76.19      4.29 o
  -5   3  15      138.33      132.18      5.25 o
  -4   3  15      190.42      187.81      5.37 o
  -3   3  15       19.74       13.20      2.06 o
  -2   3  15       28.36       30.01      2.04 o
  -1   3  15      183.54      183.19      4.31 o
   0   3  15      127.23      124.84      3.51 o
   1   3  15      111.38       95.89      3.00 o
   2   3  15       98.72      112.43      3.75 o
   3   3  15        4.07        3.82      1.57 o
   4   3  15      181.25      175.18      4.50 o
   5   3  15       80.83       81.74      4.76 o
   6   3  15       37.91       24.36      5.37 o
   7   3  15        4.34       -2.95      2.95 o
   8   3  15       13.94        7.17      3.10 o
   9   3  15        4.97        3.50      5.65 o
  10   3  15        1.27       -1.18      8.18 o
 -10   4  15        0.28        6.23      5.10 o
  -9   4  15        7.99        8.64      3.68 o
  -8   4  15       64.99       66.08      5.08 o
  -7   4  15        8.40       11.69      3.08 o
  -6   4  15        2.11        0.74      2.50 o
  -5   4  15       12.01        8.88      2.41 o
  -4   4  15        2.16        2.59      1.88 o
  -3   4  15       18.72       15.76      2.00 o
  -2   4  15       30.23       20.72      2.20 o
  -1   4  15      138.05      143.39      3.92 o
   0   4  15      386.92      397.92      6.79 o
   1   4  15       69.30       56.90      3.16 o
   2   4  15        6.79        6.04      1.28 o
   3   4  15      107.35       98.48      3.33 o
   4   4  15       37.12       37.76      3.35 o
   5   4  15       13.07        8.55      4.92 o
   6   4  15       15.67       22.73      5.90 o
   7   4  15       82.15       96.16      8.80 o
   8   4  15       30.32       20.86      6.25 o
   9   4  15       31.22       41.89      8.51 o
  10   4  15        0.04        9.78      9.50 o
 -10   5  15       21.53       32.53      6.02 o
  -9   5  15        5.24       11.42      4.93 o
  -8   5  15        6.58        5.30      3.21 o
  -7   5  15        6.82        1.08      2.64 o
  -6   5  15        1.00        5.95      2.62 o
  -5   5  15       28.22       31.00      3.20 o
  -4   5  15       15.49       10.79      2.20 o
  -3   5  15        0.21       -1.73      1.73 o
  -2   5  15        4.92        2.38      1.97 o
  -1   5  15      209.04      231.10      5.25 o
   0   5  15       62.14       56.40      2.72 o
   1   5  15       35.79       32.30      2.27 o
   2   5  15      222.67      234.99      5.47 o
   3   5  15      126.59      116.87      7.98 o
   4   5  15        1.96        0.90      3.87 o
   5   5  15      111.39      125.57     10.02 o
   6   5  15        7.36        1.93      4.76 o
   7   5  15       16.33       10.37      9.76 o
   8   5  15        1.78        4.68      7.29 o
   9   5  15       26.89       39.32     15.19 o
 -10   6  15        8.07       16.63      4.96 o
  -9   6  15        2.33        2.49      3.98 o
  -8   6  15        3.20        0.61      3.14 o
  -7   6  15       11.11       17.16      4.25 o
  -6   6  15        5.31        3.14      2.96 o
  -5   6  15       85.99       83.69      5.28 o
  -4   6  15      317.89      329.93      7.83 o
  -3   6  15       61.24       58.88      3.21 o
  -2   6  15      110.91      103.41      4.21 o
  -1   6  15      253.09      227.83      5.77 o
   0   6  15        6.68        8.73      2.00 o
   1   6  15      292.66      289.31      5.96 o
   2   6  15       30.14       22.60      4.99 o
   3   6  15      165.38      131.20      8.70 o
   4   6  15       10.48       10.63      4.48 o
   5   6  15        3.75        1.27      4.34 o
   6   6  15        2.44        6.47      5.17 o
   7   6  15       32.08       23.30      6.83 o
   8   6  15       10.38        8.86      6.31 o
   9   6  15        0.03        1.76     12.09 o
  -9   7  15        0.30        2.60      4.02 o
  -8   7  15        0.01       -1.93      3.54 o
  -7   7  15        4.42       -2.66      3.01 o
  -6   7  15        9.55        9.14      3.21 o
  -5   7  15       18.15       17.51      3.46 o
  -4   7  15        5.25       -0.76      2.40 o
  -3   7  15       72.20       75.35      3.63 o
  -2   7  15      159.86      156.51      5.21 o
  -1   7  15       15.59       15.35      2.39 o
   0   7  15        4.45        6.22      2.16 o
   1   7  15       28.82       28.58      2.83 o
   2   7  15        6.85       -1.24      3.92 o
   3   7  15       96.41       96.70     10.39 o
   4   7  15        5.35        9.90      4.92 o
   5   7  15       13.20        9.67      4.93 o
   6   7  15       56.61       52.81      7.90 o
   7   7  15        2.69        1.85      5.59 o
   8   7  15       17.03       10.60      6.88 o
   9   7  15        0.00        6.87      9.45 o
  -9   8  15        0.14       14.61      7.68 o
  -8   8  15        1.28        9.47      4.05 o
  -7   8  15        5.01       11.75      3.84 o
  -6   8  15       47.42       42.61      4.35 o
  -5   8  15        7.04        8.65      3.14 o
  -4   8  15       16.47       20.57      3.36 o
  -3   8  15       12.39       12.78      2.37 o
  -2   8  15       11.42        5.75      2.35 o
  -1   8  15        2.27       -0.03      2.21 o
   0   8  15        1.95        1.02      1.99 o
   1   8  15        0.38        5.17      4.56 o
   2   8  15       17.68       15.48      8.51 o
   3   8  15        1.37       -0.61      4.08 o
   4   8  15        0.02        1.23      4.37 o
   5   8  15       34.54       49.04     12.14 o
   6   8  15        2.89        9.27      5.69 o
   7   8  15        1.56        7.36      6.70 o
   8   8  15        0.04        1.76      6.24 o
  -8   9  15        3.99       -5.06      6.08 o
  -7   9  15        3.02        0.22      5.68 o
  -6   9  15        0.04        1.05      3.37 o
  -5   9  15       31.91       42.71      4.63 o
  -4   9  15        1.61        1.11      3.07 o
  -3   9  15        6.72        5.86      2.61 o
  -2   9  15        0.09       -2.51      2.51 o
  -1   9  15        4.16        4.91      2.55 o
   0   9  15        9.00        7.80      2.32 o
   1   9  15        2.39        2.60      4.50 o
   2   9  15        0.08       -3.56      3.56 o
   3   9  15       62.83       46.75      6.89 o
   4   9  15       24.42       22.63      6.16 o
   5   9  15        7.30        2.19      5.64 o
   6   9  15       11.83       11.48      6.32 o
   7   9  15       66.84       75.73     22.84 o
  -7  10  15       19.31       25.78      7.47 o
  -6  10  15        0.18        2.61      3.99 o
  -5  10  15       50.08       65.91      8.46 o
  -4  10  15       13.42       14.96      4.30 o
  -3  10  15        9.92       10.77      3.38 o
  -2  10  15       10.60        9.36      3.16 o
  -1  10  15        1.99        0.26      2.73 o
   0  10  15       15.38       16.25      3.25 o
   1  10  15        2.07        2.84      4.77 o
   2  10  15        0.00       -1.52      5.62 o
   3  10  15       41.16       53.11      7.66 o
   4  10  15        4.06        9.81      5.88 o
   5  10  15       13.27       10.56      6.16 o
   6  10  15        8.80       17.62      7.45 o
  -6  11  15        1.53       19.05      9.74 o
  -5  11  15       12.17       10.68      7.53 o
  -4  11  15        4.86        0.65      3.79 o
  -3  11  15        0.08       -3.32      3.32 o
  -2  11  15        0.60       -1.63      3.36 o
  -1  11  15       13.38       16.33      4.19 o
   0  11  15       32.13       21.21      7.62 o
   1  11  15        0.05        0.75      6.44 o
   2  11  15        0.30        2.69      6.35 o
   3  11  15       14.58       26.87      6.77 o
   4  11  15        1.79        4.43      6.10 o
   5  11  15        0.53        5.07      5.78 o
  -4  12  15        0.01       -4.49      4.49 o
  -3  12  15        0.27        3.08      3.49 o
  -2  12  15        0.28       -1.89      3.31 o
  -1  12  15        4.89        6.56      3.80 o
   0  12  15       18.41       17.69      7.38 o
   1  12  15        2.88        5.69      7.06 o
   2  12  15       10.57       18.58      8.75 o
   3  12  15       13.31        8.47      8.80 o
 -10   0  16       23.56       12.49      7.04 o
  -8   0  16        0.24        4.04      3.94 o
  -6   0  16      124.51       93.77      6.50 o
  -4   0  16      338.50      323.75     10.61 o
  -2   0  16       46.87       51.57      3.89 o
   0   0  16        8.68        7.09      2.87 o
   2   0  16     1171.34     1228.88     30.25 o
   4   0  16      100.64       84.93      7.81 o
   6   0  16        6.23        5.55      3.94 o
   8   0  16        4.02        2.78      5.22 o
  10   0  16        0.69       -4.52      5.79 o
 -11   1  16        4.18        4.70      5.22 o
 -10   1  16        1.45        4.10      4.36 o
  -9   1  16       28.87       34.09      4.97 o
  -8   1  16       73.83       67.47      4.99 o
  -7   1  16      134.11      144.51      5.75 o
  -6   1  16       14.04       11.03      3.03 o
  -5   1  16      318.64      303.81      7.83 o
  -4   1  16      967.79      907.24     14.61 o
  -3   1  16      457.30      455.75      8.65 o
  -2   1  16      146.13      154.05      4.12 o
  -1   1  16      131.34      116.61      3.53 o
   0   1  16      317.78      328.61      8.06 o
   1   1  16       37.16       59.88      4.13 o
   2   1  16       33.07       33.83      2.35 o
   3   1  16       23.03       12.48      1.69 o
   4   1  16      235.78      221.67      5.88 o
   5   1  16        5.06        5.11      2.97 o
   6   1  16       43.82       44.25      3.75 o
   7   1  16        0.40       -2.78      2.78 o
   8   1  16        0.08       -1.65      3.59 o
   9   1  16        3.20        0.20      4.02 o
  10   1  16        0.55       -3.68      5.29 o
 -11   2  16       28.62       35.86     10.78 o
 -10   2  16        7.76        1.60      4.91 o
  -9   2  16        7.00        9.74      3.70 o
  -8   2  16        0.83        4.76      3.24 o
  -7   2  16       61.96       74.22      4.58 o
  -6   2  16      568.38      552.81     11.05 o
  -5   2  16        8.72       12.03      3.75 o
  -4   2  16        0.42        1.01      2.40 o
  -3   2  16      155.25      138.81      4.97 o
  -2   2  16      184.58      163.92      4.25 o
  -1   2  16        7.22        8.94      1.92 o
   0   2  16       42.06       46.68      2.36 o
   1   2  16      484.94      494.98      8.47 o
   2   2  16      241.11      208.68      6.04 o
   3   2  16       41.53       36.01      2.17 o
   4   2  16       55.73       54.27      3.04 o
   5   2  16       18.15       17.88      2.79 o
   6   2  16       33.05       27.82      3.93 o
   7   2  16       10.85       10.60      4.37 o
   8   2  16        0.12       -3.11      3.11 o
   9   2  16        9.49        2.64      4.20 o
  10   2  16        3.00        0.61      7.15 o
 -11   3  16        9.72       24.29      7.71 o
 -10   3  16        5.25        5.33      5.31 o
  -9   3  16       24.51       30.35      4.47 o
  -8   3  16        3.67        3.42      3.11 o
  -7   3  16      146.87      171.25      6.92 o
  -6   3  16       28.37       31.99      3.48 o
  -5   3  16      567.04      526.11     10.30 o
  -4   3  16       13.29       12.95      2.52 o
  -3   3  16       35.99       39.63      2.77 o
  -2   3  16        2.86        1.96      1.42 o
  -1   3  16      133.75      135.81      4.19 o
   0   3  16        5.32        7.73      1.62 o
   1   3  16       74.06       68.56      2.84 o
   2   3  16        5.63        6.62      1.58 o
   3   3  16       48.72       44.19      2.65 o
   4   3  16       88.42       78.97      3.18 o
   5   3  16       13.98       17.68      5.26 o
   6   3  16        0.37       -4.62      4.62 o
   7   3  16        0.63       -2.52      2.52 o
   8   3  16       41.60       34.98      7.01 o
   9   3  16       33.72       18.53      9.41 o
  10   3  16        1.12       10.54      8.98 o
 -10   4  16        0.06       -4.10      4.74 o
  -9   4  16        0.13        1.12      3.73 o
  -8   4  16       41.41       49.03      4.78 o
  -7   4  16        2.73        1.46      2.65 o
  -6   4  16      183.79      174.61      6.13 o
  -5   4  16       31.99       26.00      2.87 o
  -4   4  16        7.87        8.34      2.16 o
  -3   4  16      193.56      191.16      5.07 o
  -2   4  16      281.42      259.16      6.15 o
  -1   4  16       80.38       64.72      2.93 o
   0   4  16        7.62        8.40      1.78 o
   1   4  16       24.43       21.78      2.09 o
   2   4  16      300.43      286.71      5.40 o
   3   4  16        0.73       -0.90      1.68 o
   4   4  16       46.19       55.22      4.71 o
   5   4  16       20.28       16.47      7.41 o
   6   4  16      233.97      270.47     13.34 o
   7   4  16       42.30       67.28      7.85 o
   8   4  16        0.51        3.07      6.61 o
   9   4  16        2.58       11.31      6.25 o
  10   4  16       18.55       37.63     11.71 o
 -10   5  16        3.81        3.82      5.23 o
  -9   5  16        2.11       -2.53      4.03 o
  -8   5  16        0.31        1.94      3.14 o
  -7   5  16        0.01        2.65      2.74 o
  -6   5  16        5.08       -0.68      2.46 o
  -5   5  16        0.01        0.40      2.49 o
  -4   5  16      111.81      120.13      5.96 o
  -3   5  16        7.83        5.99      1.99 o
  -2   5  16      383.94      382.71      7.96 o
  -1   5  16        5.68       -1.72      1.72 o
   0   5  16      661.84      635.72      9.76 o
   1   5  16      124.23      115.18      4.13 o
   2   5  16       12.64        8.98      1.77 o
   3   5  16       35.77       27.78      5.40 o
   4   5  16       74.62       79.64      7.22 o
   5   5  16        2.19        4.99      9.50 o
   6   5  16        0.15        1.24      4.60 o
   7   5  16        0.29        3.48      5.32 o
   8   5  16       30.51       32.07      8.40 o
   9   5  16        0.26        8.50     10.72 o
 -10   6  16        0.62        6.68      9.83 o
  -9   6  16       27.21       23.78      5.05 o
  -8   6  16       17.63       20.18      4.50 o
  -7   6  16       25.04       34.05      4.53 o
  -6   6  16       47.29       51.29      4.00 o
  -5   6  16       56.10       51.32      3.88 o
  -4   6  16       62.22       63.70      4.12 o
  -3   6  16       18.37       12.15      2.40 o
  -2   6  16      145.46      145.00      5.07 o
  -1   6  16      284.07      276.01      6.47 o
   0   6  16      121.65      122.75      4.30 o
   1   6  16       65.57       61.31      3.43 o
   2   6  16        3.11        0.99      3.79 o
   3   6  16       95.97       84.70      7.36 o
   4   6  16        0.26        1.38      3.93 o
   5   6  16       17.99       17.73      5.35 o
   6   6  16        4.18        8.93      5.72 o
   7   6  16       21.40       23.92     14.30 o
   8   6  16        2.03       -1.27      5.59 o
   9   6  16        0.99        2.94      8.51 o
  -9   7  16       27.55       36.00      5.58 o
  -8   7  16        0.17       -3.38      3.68 o
  -7   7  16        0.03        0.31      3.47 o
  -6   7  16        1.46       -0.49      3.23 o
  -5   7  16       41.36       50.22      4.28 o
  -4   7  16        7.26        2.08      2.38 o
  -3   7  16       11.81       10.23      2.33 o
  -2   7  16      156.60      137.74      5.55 o
  -1   7  16       31.04       29.66      2.76 o
   0   7  16      275.52      270.10      8.22 o
   1   7  16       28.31       25.85      3.54 o
   2   7  16       15.09        8.84      4.50 o
   3   7  16       17.68       15.02      4.93 o
   4   7  16       15.03       11.85      5.14 o
   5   7  16       15.07        8.07      7.24 o
   6   7  16        0.01       -1.76      4.91 o
   7   7  16       17.25       21.07      6.79 o
   8   7  16        0.83        1.57      5.71 o
  -8   8  16        1.48        4.79      4.09 o
  -7   8  16       20.25       25.13      4.64 o
  -6   8  16        0.77        0.83      4.56 o
  -5   8  16       12.22       10.01      3.34 o
  -4   8  16       38.82       45.56      4.11 o
  -3   8  16       44.65       42.46      3.14 o
  -2   8  16        4.13        7.00      2.87 o
  -1   8  16        3.89        2.43      2.34 o
   0   8  16       11.18        9.47      2.36 o
   1   8  16        6.38       14.19      4.91 o
   2   8  16      115.97      106.85      8.65 o
   3   8  16        9.43       11.64      5.10 o
   4   8  16        5.45        9.81      5.17 o
   5   8  16        0.04       -6.68      8.56 o
   6   8  16        0.07       -6.34      8.00 o
   7   8  16       61.20       65.67      9.25 o
   8   8  16        0.18       -5.65      5.65 o
  -8   9  16        1.07       13.71      6.11 o
  -7   9  16       10.39       14.35      4.25 o
  -6   9  16        8.35        9.83      4.18 o
  -5   9  16        8.09       10.51      4.24 o
  -4   9  16        1.33       -0.35      4.77 o
  -3   9  16        4.82        3.51      2.62 o
  -2   9  16        4.30        2.98      2.60 o
  -1   9  16       32.94       35.23      4.99 o
   0   9  16       51.73       60.79      3.67 o
   1   9  16        4.37        7.66      6.28 o
   2   9  16        0.87       -0.86      4.32 o
   3   9  16        2.97        2.70      7.97 o
   4   9  16       15.97       28.20      8.68 o
   5   9  16        0.19       -5.12      5.12 o
   6   9  16        1.01       -0.99      5.28 o
   7   9  16        0.20       21.08      7.86 o
  -7  10  16        0.08        0.50      6.19 o
  -6  10  16        4.37        4.99      4.25 o
  -5  10  16        3.35       -0.20      4.10 o
  -4  10  16       13.20       18.04      4.49 o
  -3  10  16        1.09        0.75      3.59 o
  -2  10  16       16.34       10.88      3.24 o
  -1  10  16        0.42       -2.65      2.69 o
   0  10  16        1.24       -2.63      2.63 o
   1  10  16        0.08        2.46      4.85 o
   2  10  16       50.94       59.50      7.90 o
   3  10  16       29.56       21.50      6.40 o
   4  10  16        8.50        8.28      5.77 o
   5  10  16        1.31       -4.97      5.01 o
   6  10  16       18.77       20.62      7.18 o
  -5  11  16        0.74        2.00      4.17 o
  -4  11  16        0.27       -3.64      3.64 o
  -3  11  16        1.48        1.09      3.63 o
  -2  11  16        1.62       -1.22      2.71 o
  -1  11  16        0.62        4.15      3.70 o
   0  11  16        6.43        5.41      6.54 o
   1  11  16        0.24       -3.95      6.16 o
   2  11  16        5.83       10.23      6.01 o
   3  11  16        8.06       10.90     10.09 o
   4  11  16        0.41        3.83      7.78 o
   5  11  16        1.34        9.04      6.49 o
  -3  12  16        2.58        4.00      3.68 o
  -2  12  16        1.35       -3.28      3.28 o
  -1  12  16        6.76        9.41      4.03 o
   0  12  16        0.56       -5.32      6.16 o
   1  12  16        3.10       -2.63      6.30 o
   2  12  16        5.83        2.78      7.90 o
 -11   0  17       15.32       15.52     10.25 o
  -9   0  17        4.24       -2.74      5.27 o
  -7   0  17      164.03      160.44      8.51 o
  -5   0  17      654.88      566.56     15.64 o
  -3   0  17      163.91      158.34      7.29 o
  -1   0  17       29.23       27.38      2.89 o
   1   0  17      175.00      195.61      8.78 o
   3   0  17       10.34       16.31      3.93 o
   5   0  17      485.47      506.84     16.21 o
   7   0  17       21.71       30.20      7.15 o
   9   0  17        1.90       -3.01      5.64 o
 -11   1  17        3.58       15.74      6.18 o
 -10   1  17        7.60       14.10      4.99 o
  -9   1  17       61.17       59.05      5.88 o
  -8   1  17        0.01        3.81      3.26 o
  -7   1  17      110.80      114.27      5.29 o
  -6   1  17        0.20       -2.96      2.96 o
  -5   1  17       42.58       46.56      3.77 o
  -4   1  17       32.90       26.12      3.01 o
  -3   1  17       64.92       72.35      3.55 o
  -2   1  17       92.79      104.24      3.60 o
  -1   1  17      123.33      136.42      3.91 o
   0   1  17      123.60      133.46      6.27 o
   1   1  17     1274.45     1282.58     22.36 o
   2   1  17      127.69      143.14      4.18 o
   3   1  17      290.73      283.06      6.19 o
   4   1  17        1.13        2.31      2.21 o
   5   1  17       14.75       20.70      3.01 o
   6   1  17       27.56       17.63      3.13 o
   7   1  17       12.63       11.07      3.56 o
   8   1  17        3.45       -4.15      4.49 o
   9   1  17        6.13        5.23      4.33 o
  10   1  17        0.62       -2.31      5.20 o
 -11   2  17        5.95        2.64      6.34 o
 -10   2  17        1.19       -0.18      4.91 o
  -9   2  17       12.14       13.99      3.97 o
  -8   2  17      153.81      156.70      6.93 o
  -7   2  17       71.00       73.60      4.54 o
  -6   2  17      102.09       95.59      4.81 o
  -5   2  17      195.96      192.60      6.23 o
  -4   2  17      303.30      305.96      7.32 o
  -3   2  17       66.58       72.48      3.57 o
  -2   2  17       36.67       33.27      2.39 o
  -1   2  17       81.45       83.38      3.72 o
   0   2  17       59.86       71.80      3.08 o
   1   2  17       83.87       85.77      3.36 o
   2   2  17       11.60       17.10      2.69 o
   3   2  17       78.79       80.46      3.17 o
   4   2  17       78.03       77.85      4.13 o
   5   2  17      134.72      128.28      7.98 o
   6   2  17        5.55        7.74      3.21 o
   7   2  17        3.55        0.64      3.16 o
   8   2  17        9.95        6.78      4.00 o
   9   2  17        0.51       -3.93      3.93 o
  10   2  17        1.18       -1.83      7.53 o
 -10   3  17        0.51        1.67      4.87 o
  -9   3  17        2.22       -2.10      3.88 o
  -8   3  17        8.67        7.93      3.56 o
  -7   3  17       53.51       42.58      4.43 o
  -6   3  17      125.18      114.37      5.14 o
  -5   3  17        4.72        6.57      2.86 o
  -4   3  17      321.84      302.19      7.34 o
  -3   3  17       23.69       21.56      3.19 o
  -2   3  17      181.00      178.49      4.70 o
  -1   3  17       30.95       39.52      2.61 o
   0   3  17      635.69      668.48     10.06 o
   1   3  17       27.33       22.89      1.99 o
   2   3  17       63.17       66.00      2.91 o
   3   3  17        2.46        1.08      1.58 o
   4   3  17        1.94       -2.13      2.13 o
   5   3  17      202.34      190.60      7.36 o
   6   3  17       18.26       12.45      3.28 o
   7   3  17        0.76        2.51      2.99 o
   8   3  17       20.00       20.28      6.15 o
   9   3  17       12.03       -4.28      7.20 o
  10   3  17        3.30       -2.35      7.81 o
 -10   4  17        0.11       -2.00      4.91 o
  -9   4  17        0.27        3.19      3.81 o
  -8   4  17       11.41       16.69      3.89 o
  -7   4  17        8.06        4.98      3.09 o
  -6   4  17        0.29        0.75      2.74 o
  -5   4  17        1.63       -1.24      2.22 o
  -4   4  17        5.10        3.96      2.17 o
  -3   4  17        0.07       -0.07      1.87 o
  -2   4  17       51.69       46.31      3.08 o
  -1   4  17        2.35       -1.76      1.76 o
   0   4  17      208.47      208.50      5.31 o
   1   4  17       29.61       33.33      2.78 o
   2   4  17      114.36      103.91      3.41 o
   3   4  17      272.42      272.34      7.34 o
   4   4  17       28.28       28.09      3.34 o
   5   4  17       25.69       36.44      6.62 o
   6   4  17       14.70       17.14      5.73 o
   7   4  17       69.24       68.26      7.85 o
   8   4  17       10.46       18.00      6.62 o
   9   4  17       19.90       22.34     10.23 o
 -10   5  17        7.40       14.77      5.26 o
  -9   5  17        9.94        3.77      4.23 o
  -8   5  17        0.18       -2.60      4.79 o
  -7   5  17        1.32        2.02      2.78 o
  -6   5  17        1.37        0.90      2.68 o
  -5   5  17      149.42      138.52      5.78 o
  -4   5  17      152.97      139.84      6.35 o
  -3   5  17      344.74      322.64      6.91 o
  -2   5  17        9.80        6.96      2.29 o
  -1   5  17        0.65       -1.61      1.61 o
   0   5  17     1007.70      970.40     13.65 o
   1   5  17       20.78       28.86      2.51 o
   2   5  17       47.58       42.06      2.49 o
   3   5  17        1.12       -0.75      1.56 o
   4   5  17       79.02       74.49      7.08 o
   5   5  17       17.27       28.28      5.88 o
   6   5  17        5.97        8.22      5.69 o
   7   5  17       16.99       16.06      6.14 o
   8   5  17        0.07       -4.95      4.95 o
   9   5  17       19.16       17.90      6.93 o
  -9   6  17        0.58        2.78      4.35 o
  -8   6  17       21.21       25.55      4.75 o
  -7   6  17       11.16       16.50      4.10 o
  -6   6  17        1.63       -0.28      2.56 o
  -5   6  17       66.41       64.80      4.19 o
  -4   6  17       18.74       15.12      3.89 o
  -3   6  17      127.43      133.65      4.62 o
  -2   6  17        0.47       -1.00      2.19 o
  -1   6  17        1.02        2.80      2.17 o
   0   6  17       67.71       59.04      3.25 o
   1   6  17        0.01       -2.20      2.20 o
   2   6  17       62.13       69.00      6.52 o
   3   6  17       20.99       19.08      5.30 o
   4   6  17        0.13       -2.19      3.88 o
   5   6  17        9.15        1.53      4.27 o
   6   6  17        0.31       -1.80      4.89 o
   7   6  17       18.61       15.22      6.35 o
   8   6  17        0.15       10.50      9.01 o
   9   6  17        0.01        1.76     11.66 o
  -9   7  17        1.27        4.31      4.48 o
  -8   7  17        8.24        9.59      4.19 o
  -7   7  17        0.76        3.91      3.61 o
  -6   7  17       11.49       11.71      3.47 o
  -5   7  17        0.02        4.37      3.10 o
  -4   7  17      129.12      126.91      5.19 o
  -3   7  17        5.29        4.24      2.19 o
  -2   7  17       39.11       40.26      3.24 o
  -1   7  17        7.81        9.54      2.29 o
   0   7  17        1.63        2.48      2.21 o
   1   7  17      132.51      122.65      5.11 o
   2   7  17       22.09       17.29      5.15 o
   3   7  17        8.41        5.80      4.82 o
   4   7  17        5.93       -3.66      3.75 o
   5   7  17        1.50       -1.89      4.67 o
   6   7  17        8.23       10.41      5.67 o
   7   7  17        3.36       12.39      6.63 o
   8   7  17        0.44       -2.61      6.35 o
  -8   8  17        1.15        5.92      5.79 o
  -7   8  17        0.61        4.04      4.86 o
  -6   8  17       53.15       46.71      5.13 o
  -5   8  17        5.91        5.20      3.30 o
  -4   8  17       36.50       25.00      3.63 o
  -3   8  17       10.49       12.85      2.59 o
  -2   8  17      107.19       99.73      4.88 o
  -1   8  17       28.40       37.42      4.12 o
   0   8  17       60.32       63.72      3.59 o
   1   8  17        2.97        1.80      4.71 o
   2   8  17       10.50       11.08      5.08 o
   3   8  17        9.40        0.80      4.53 o
   4   8  17        0.72       -4.54      4.54 o
   5   8  17        0.31       -4.47      4.47 o
   6   8  17        4.55       -3.86      5.90 o
   7   8  17        0.97       17.73      7.20 o
  -7   9  17        0.86        4.51      4.06 o
  -6   9  17       12.78       13.81      4.92 o
  -5   9  17       37.26       47.09      5.60 o
  -4   9  17       43.91       32.11      4.93 o
  -3   9  17        0.01       -1.94      3.17 o
  -2   9  17        1.95        3.96      2.91 o
  -1   9  17       15.27       20.05      3.39 o
   0   9  17        1.18        0.46      2.19 o
   1   9  17       13.06       12.70      5.55 o
   2   9  17       11.37       22.27      5.84 o
   3   9  17       64.11       67.94      9.90 o
   4   9  17        1.20        6.23      5.58 o
   5   9  17        3.53        4.45      5.90 o
   6   9  17        9.91       16.86      7.27 o
   7   9  17       11.79       29.42      7.99 o
  -6  10  17        0.32        0.78      4.18 o
  -5  10  17       42.38       42.29      8.39 o
  -4  10  17        8.13        4.03      4.94 o
  -3  10  17       14.31        9.72      3.99 o
  -2  10  17        2.67        5.02      3.38 o
  -1  10  17        0.77        5.73      2.95 o
   0  10  17        0.60       -2.64      2.64 o
   1  10  17        2.87        1.98      5.18 o
   2  10  17        0.85        2.51      5.35 o
   3  10  17       13.59       14.88      6.23 o
   4  10  17        0.87       -6.07      6.07 o
   5  10  17        0.66        1.39      7.71 o
   6  10  17        0.67       -8.37      8.37 o
  -5  11  17        3.66        2.67      4.15 o
  -4  11  17        1.40       -3.91      3.91 o
  -3  11  17        2.23       -2.75      3.73 o
  -2  11  17        7.98        2.44      2.85 o
  -1  11  17        0.87       -0.16      3.70 o
   0  11  17        4.80       -3.48      5.93 o
   1  11  17        5.38        4.70      7.10 o
   2  11  17        6.29       17.83      6.16 o
   3  11  17        0.47        0.88      5.88 o
   4  11  17       12.15       21.40      7.21 o
  -3  12  17        1.84       -2.78      3.54 o
  -2  12  17        0.56       -3.33      3.33 o
  -1  12  17        3.00        2.32      3.59 o
   0  12  17        0.03        7.48      6.68 o
   1  12  17        0.00       -5.79      6.44 o
   2  12  17        9.63       19.66      9.41 o
 -10   0  18       18.75       10.49      6.92 o
  -8   0  18       68.59       66.22      6.63 o
  -6   0  18      113.50      100.78      7.42 o
  -4   0  18      360.97      400.41     12.38 o
  -2   0  18     1384.14     1250.98     26.02 o
   0   0  18        6.57       17.50      3.77 o
   2   0  18       13.61        6.67      3.51 o
   4   0  18       12.59        5.81      3.59 o
   6   0  18        8.82        3.17      4.04 o
   8   0  18        5.64       -0.80      5.97 o
  10   0  18        0.05       -3.72      5.79 o
 -10   1  18        0.04        1.65      4.16 o
  -9   1  18        4.82        6.48      4.34 o
  -8   1  18       62.47       51.52      4.87 o
  -7   1  18        8.26       11.87      3.16 o
  -6   1  18       18.38       11.60      2.93 o
  -5   1  18        0.45        2.10      2.59 o
  -4   1  18        1.19        0.81      3.21 o
  -3   1  18       23.60       16.20      2.58 o
  -2   1  18      182.17      167.42      4.64 o
  -1   1  18       80.71       65.41      3.16 o
   0   1  18      111.77      105.71      4.81 o
   1   1  18      125.23      152.92      6.28 o
   2   1  18      267.25      272.06      6.80 o
   3   1  18      118.15      113.99      4.01 o
   4   1  18      220.81      228.28      7.09 o
   5   1  18       36.02       46.06      3.81 o
   6   1  18       20.81        8.94      5.02 o
   7   1  18        1.53       -1.33      3.00 o
   8   1  18        7.47        1.32      5.36 o
   9   1  18        0.23       -4.04      4.04 o
  10   1  18        0.00       -4.09      4.25 o
 -10   2  18        1.19       -0.91     11.53 o
  -9   2  18        0.07       -2.38      3.51 o
  -8   2  18        5.86        7.33      3.54 o
  -7   2  18        6.20       10.74      3.45 o
  -6   2  18       14.30       17.76      3.20 o
  -5   2  18       44.06       51.34      3.80 o
  -4   2  18      178.95      175.57      5.78 o
  -3   2  18      473.94      435.53      8.85 o
  -2   2  18        7.57        3.40      1.82 o
  -1   2  18       33.63       34.25      3.80 o
   0   2  18      159.57      156.81      4.25 o
   1   2  18      197.02      189.12      6.72 o
   2   2  18       24.41       26.85      2.25 o
   3   2  18       48.51       51.69      2.70 o
   4   2  18        3.09        2.92      2.49 o
   5   2  18       49.01       56.35      4.81 o
   6   2  18       16.78       11.90      5.43 o
   7   2  18       16.31       23.88      4.11 o
   8   2  18        0.09       -3.78      3.78 o
   9   2  18        0.03       -3.71      3.71 o
  10   2  18        2.99       -1.03      8.09 o
 -10   3  18        0.72       -2.18      4.94 o
  -9   3  18       50.07       44.28      5.59 o
  -8   3  18        0.01       -1.13      3.20 o
  -7   3  18       72.73       72.70      5.15 o
  -6   3  18       23.47       28.61      4.06 o
  -5   3  18        0.64       -2.94      2.94 o
  -4   3  18      313.64      308.89      7.53 o
  -3   3  18       10.72       10.27      3.11 o
  -2   3  18      194.65      189.43      5.01 o
  -1   3  18       20.51       24.36      2.40 o
   0   3  18      141.32      130.39      5.15 o
   1   3  18      244.89      214.78      4.95 o
   2   3  18        8.46       12.24      2.09 o
   3   3  18        2.06       -1.92      1.92 o
   4   3  18       18.40       19.76      3.06 o
   5   3  18        6.92       13.12      3.45 o
   6   3  18        0.70        2.34      3.03 o
   7   3  18        0.17       -0.83      3.46 o
   8   3  18       27.49       36.34      7.25 o
   9   3  18        8.94       16.04      9.27 o
 -10   4  18        4.34        8.66      5.57 o
  -9   4  18        1.75        9.15      4.41 o
  -8   4  18       27.19       36.30      6.55 o
  -7   4  18       24.65       21.89      4.15 o
  -6   4  18      106.74       92.23      4.89 o
  -5   4  18      151.02      134.48      5.04 o
  -4   4  18        1.12       -1.01      2.16 o
  -3   4  18       56.84       59.18      4.04 o
  -2   4  18       96.33       96.63      4.06 o
  -1   4  18       65.49       55.32      3.25 o
   0   4  18       96.35      106.83      3.72 o
   1   4  18      115.26      126.36      5.41 o
   2   4  18      268.36      275.22      6.23 o
   3   4  18      237.10      227.14      7.06 o
   4   4  18       34.75       38.53      3.76 o
   5   4  18       87.47       96.10      4.99 o
   6   4  18       57.12       72.73     11.97 o
   7   4  18        9.83       11.81      6.06 o
   8   4  18        2.08       -4.50      8.51 o
   9   4  18        3.15        2.49      8.09 o
 -10   5  18        3.01       -3.50      5.79 o
  -9   5  18        0.18       -1.32      3.94 o
  -8   5  18       11.49       15.22      7.58 o
  -7   5  18        0.05       -2.56      2.56 o
  -6   5  18       39.68       35.10      3.69 o
  -5   5  18       36.88       30.57      3.48 o
  -4   5  18      160.87      168.87      5.88 o
  -3   5  18       22.92       17.14      2.66 o
  -2   5  18      400.53      376.91      8.17 o
  -1   5  18        9.12        5.58      2.18 o
   0   5  18        8.89       16.82      2.53 o
   1   5  18        0.40       -1.63      2.11 o
   2   5  18        0.00       -1.47      2.27 o
   3   5  18        5.48        1.64      2.42 o
   4   5  18        0.76        0.63      4.92 o
   5   5  18       55.77       51.42      6.97 o
   6   5  18       15.87       28.32      8.04 o
   7   5  18        0.10        1.57      5.12 o
   8   5  18       21.69       22.66      7.25 o
   9   5  18        2.87        1.34      6.29 o
  -9   6  18       14.07       22.43      5.37 o
  -8   6  18        0.08        2.11      4.48 o
  -7   6  18        2.35        3.91      3.42 o
  -6   6  18       38.54       47.16      4.13 o
  -5   6  18        0.37        1.97      2.57 o
  -4   6  18        0.72       -0.01      2.30 o
  -3   6  18        8.95        4.34      2.23 o
  -2   6  18       89.47       69.42      3.78 o
  -1   6  18       95.50       86.24      3.96 o
   0   6  18      199.57      168.87      5.16 o
   1   6  18       23.37       14.59      2.91 o
   2   6  18       33.79       39.00      3.53 o
   3   6  18       53.69       45.32      6.27 o
   4   6  18        0.42        2.39      4.03 o
   5   6  18        0.15       -3.85      3.85 o
   6   6  18       20.93       16.98      6.11 o
   7   6  18       14.78       17.81      6.79 o
   8   6  18        6.98       -1.11      5.67 o
  -9   7  18       10.69       28.44      6.12 o
  -8   7  18        0.00       -2.71      3.81 o
  -7   7  18        0.00        6.40      4.19 o
  -6   7  18        5.11       10.28      3.57 o
  -5   7  18       88.11       89.00      5.40 o
  -4   7  18       20.20       18.14      3.13 o
  -3   7  18        4.39        1.91      2.25 o
  -2   7  18        2.56        4.04      2.42 o
  -1   7  18       28.23       30.83      3.25 o
   0   7  18        0.88        0.00      2.19 o
   1   7  18        1.49        1.25      2.35 o
   2   7  18        0.00        3.20      4.23 o
   3   7  18        4.17       -1.86      4.30 o
   4   7  18        3.47        2.42      7.93 o
   5   7  18        2.14        0.36      4.87 o
   6   7  18        1.17       -4.56      4.56 o
   7   7  18       15.29       22.98      7.11 o
   8   7  18        0.04       -3.18      7.22 o
  -8   8  18        0.04        9.22      7.66 o
  -7   8  18       39.61       45.39      5.50 o
  -6   8  18        2.31        5.38      3.87 o
  -5   8  18        7.32        8.11      3.79 o
  -4   8  18       15.21       17.91      3.55 o
  -3   8  18        9.77       15.11      3.75 o
  -2   8  18       25.49       22.43      4.36 o
  -1   8  18        1.37        4.24      2.59 o
   0   8  18        2.96        2.41      2.36 o
   1   8  18        2.91        1.40      4.36 o
   2   8  18        7.42        5.48      5.10 o
   3   8  18       16.28       15.96      5.75 o
   4   8  18        9.03        7.74      5.37 o
   5   8  18        0.07       -1.34      4.88 o
   6   8  18        0.18       -4.46      5.16 o
   7   8  18        7.12       14.34      6.74 o
  -7   9  18        0.95        0.53      4.80 o
  -6   9  18       13.46       14.33      4.90 o
  -5   9  18        0.84        0.08      3.89 o
  -4   9  18        0.15        0.79      3.66 o
  -3   9  18       16.58       13.76      3.23 o
  -2   9  18        3.97        3.14      2.77 o
  -1   9  18       46.04       61.26      4.45 o
   0   9  18        4.74        9.38      2.57 o
   1   9  18       26.13       25.32      6.23 o
   2   9  18        1.96       10.08      5.27 o
   3   9  18        0.55       -0.70      7.13 o
   4   9  18        9.78       17.00      6.51 o
   5   9  18       12.69       22.65      6.90 o
   6   9  18        0.35       -2.04      7.76 o
  -6  10  18        0.02       -2.65      4.15 o
  -5  10  18        7.41        9.23      4.57 o
  -4  10  18        0.81        0.29      3.99 o
  -3  10  18        0.27        2.43      3.81 o
  -2  10  18        2.69        0.54      3.24 o
  -1  10  18        4.19        8.62      3.09 o
   0  10  18        0.00       -4.32      4.47 o
   1  10  18        0.00       -2.08      5.41 o
   2  10  18       15.30       17.31      6.21 o
   3  10  18        0.10        1.89      5.30 o
   4  10  18        0.43        2.93      5.66 o
   5  10  18        0.97       10.19      6.30 o
  -4  11  18        0.40        1.52      4.16 o
  -3  11  18        0.61       -3.66      3.66 o
  -2  11  18        0.69       -2.68      2.68 o
  -1  11  18        3.51       -2.94      3.70 o
   0  11  18        5.18        1.83      6.44 o
   1  11  18        1.19       -2.21      6.49 o
   2  11  18       17.19       34.41      7.46 o
   3  11  18        4.34        9.85      6.41 o
   4  11  18        0.58       -0.10      5.81 o
  -2  12  18        0.00        2.90      7.17 o
  -1  12  18        4.62       14.07      4.20 o
   0  12  18        0.18       -2.21      6.59 o
   1  12  18        5.88       -6.87      6.87 o
  -9   0  19        2.24        0.32      5.72 o
  -7   0  19      240.91      251.22     10.69 o
  -5   0  19       34.46       34.43      4.99 o
  -3   0  19       43.93       35.22      4.61 o
  -1   0  19        3.83        6.44      2.54 o
   1   0  19      735.35      787.90     22.13 o
   3   0  19      119.19      134.45      5.37 o
   5   0  19      344.83      364.92     13.69 o
   7   0  19       36.53       34.24      7.86 o
   9   0  19        6.12        5.03      6.91 o
 -10   1  19        0.79       -4.18      4.18 o
  -9   1  19       15.08        6.97      4.54 o
  -8   1  19        0.41        1.57      4.07 o
  -7   1  19       65.65       84.16      4.92 o
  -6   1  19       16.51       15.01      3.14 o
  -5   1  19       71.82       69.39      4.19 o
  -4   1  19      329.42      310.07      7.67 o
  -3   1  19      290.30      272.15      6.87 o
  -2   1  19        3.23        5.78      2.26 o
  -1   1  19      286.42      288.85      6.66 o
   0   1  19       58.98       67.68      3.66 o
   1   1  19      114.80      119.07      8.49 o
   2   1  19        5.43        2.13      1.93 o
   3   1  19       10.50        9.43      2.07 o
   4   1  19        3.33        0.29      2.49 o
   5   1  19        2.29        5.97      2.80 o
   6   1  19       10.39        8.11      3.44 o
   7   1  19       26.39       31.21      5.33 o
   8   1  19        0.62       -3.84      3.84 o
   9   1  19        0.27       -4.84      4.84 o
 -10   2  19        6.20        6.81      5.41 o
  -9   2  19       15.09       31.22      4.83 o
  -8   2  19       60.01       60.27      5.27 o
  -7   2  19       35.32       34.97      4.27 o
  -6   2  19       10.11        4.41      2.78 o
  -5   2  19        0.24       -2.34      2.34 o
  -4   2  19        6.81        0.72      2.44 o
  -3   2  19       75.71       76.26      3.96 o
  -2   2  19       76.07       75.35      3.45 o
  -1   2  19       67.73       52.52      3.41 o
   0   2  19       31.42       25.94      2.47 o
   1   2  19      149.04      151.57      6.74 o
   2   2  19      140.02      152.98      4.53 o
   3   2  19        6.07        2.70      1.98 o
   4   2  19       39.10       38.22      3.63 o
   5   2  19      181.04      186.90      7.91 o
   6   2  19        5.61       -0.49      4.08 o
   7   2  19        1.14        8.63      3.67 o
   8   2  19       18.80       18.18      5.03 o
   9   2  19        0.48       -7.10      7.10 o
 -10   3  19        3.19       11.60      5.51 o
  -9   3  19        3.98        5.42      4.23 o
  -8   3  19        7.89        8.17      3.67 o
  -7   3  19       73.59       74.25      5.68 o
  -6   3  19        6.00       13.59      3.11 o
  -5   3  19      119.30      112.84      4.99 o
  -4   3  19        4.46        0.13      2.98 o
  -3   3  19      186.32      187.93      5.35 o
  -2   3  19      275.47      292.54      6.47 o
  -1   3  19        4.52        3.76      2.07 o
   0   3  19      186.02      174.55      5.09 o
   1   3  19        0.08        3.53      1.79 o
   2   3  19      349.93      346.87      7.97 o
   3   3  19      240.75      262.99      8.12 o
   4   3  19       59.62       59.57      5.20 o
   5   3  19       42.11       41.24      4.42 o
   6   3  19       30.46       30.07      4.04 o
   7   3  19        1.32        3.36      3.29 o
   8   3  19       13.79       10.81      5.88 o
   9   3  19        0.39       -3.81      7.57 o
 -10   4  19        0.65       -4.14      4.98 o
  -9   4  19        2.50       -1.62      4.69 o
  -8   4  19        8.80       10.44      4.17 o
  -7   4  19        0.27       -1.89      2.82 o
  -6   4  19        1.44        7.68      2.92 o
  -5   4  19       20.80       16.06      2.91 o
  -4   4  19        9.18        5.41      2.41 o
  -3   4  19      295.41      286.11      7.30 o
  -2   4  19        2.48        0.56      2.00 o
  -1   4  19       21.29       17.49      2.53 o
   0   4  19       50.08       51.02      3.18 o
   1   4  19        6.16        4.04      2.90 o
   2   4  19      417.59      403.26      7.91 o
   3   4  19        3.67        8.55      3.10 o
   4   4  19       87.27       81.98      5.27 o
   5   4  19        2.51        3.96      3.12 o
   6   4  19       23.41       28.29      6.15 o
   7   4  19       12.29       19.73      6.45 o
   8   4  19        3.37        7.23      5.94 o
   9   4  19        4.69        7.62      9.13 o
  -9   5  19        5.25        4.38      4.47 o
  -8   5  19        0.17        3.58      3.98 o
  -7   5  19        0.05       -2.70      2.70 o
  -6   5  19       32.07       30.45      3.66 o
  -5   5  19       13.62       20.81      3.59 o
  -4   5  19        7.01        5.82      2.65 o
  -3   5  19        1.34       -1.14      2.13 o
  -2   5  19       10.15        9.48      2.92 o
  -1   5  19       14.95       14.07      2.64 o
   0   5  19      443.15      428.80      8.61 o
   1   5  19       56.39       68.18      3.84 o
   2   5  19       93.93       80.63      7.76 o
   3   5  19        2.72       -2.16      2.29 o
   4   5  19        1.10        5.57      4.49 o
   5   5  19       84.57       84.41      8.48 o
   6   5  19        3.39       -0.05      5.12 o
   7   5  19        2.73       -2.51      5.29 o
   8   5  19        1.20        5.23      6.35 o
   9   5  19        6.55        8.00     10.25 o
  -9   6  19        2.04        1.80      4.54 o
  -8   6  19        0.08        2.34      4.06 o
  -7   6  19       14.35       17.87      4.40 o
  -6   6  19        4.66       -0.71      2.85 o
  -5   6  19        7.64        1.93      2.66 o
  -4   6  19       26.44       32.91      3.42 o
  -3   6  19       36.43       42.50      3.21 o
  -2   6  19       55.94       45.85      3.42 o
  -1   6  19       27.20       29.64      3.08 o
   0   6  19       26.54       28.09      2.76 o
   1   6  19        0.00       -0.81      2.37 o
   2   6  19        6.53        3.36      2.25 o
   3   6  19        9.70       10.54      4.64 o
   4   6  19       24.27       24.72      8.35 o
   5   6  19        0.47       -1.38      5.62 o
   6   6  19        2.59        4.32      6.61 o
   7   6  19       13.60       21.32      7.08 o
   8   6  19        0.60        4.66      6.05 o
  -8   7  19        6.65        0.69      4.37 o
  -7   7  19        0.59        6.31      4.17 o
  -6   7  19       30.39       29.81      5.00 o
  -5   7  19        0.02        0.16      3.09 o
  -4   7  19        5.26        6.43      2.78 o
  -3   7  19        8.34        4.06      2.34 o
  -2   7  19       42.52       36.41      3.35 o
  -1   7  19        9.11       11.33      2.80 o
   0   7  19        1.10       -0.34      2.28 o
   1   7  19        2.95        4.75      2.64 o
   2   7  19       85.70       82.29      8.07 o
   3   7  19        6.99        7.78      4.86 o
   4   7  19        2.14        0.96      7.81 o
   5   7  19        1.12        5.69      7.36 o
   6   7  19        0.95        0.66      5.31 o
   7   7  19        0.05        1.40      5.94 o
   8   7  19        0.02       -6.21      7.90 o
  -8   8  19        2.88        5.24      4.69 o
  -7   8  19        0.31        6.21      4.46 o
  -6   8  19       16.79       21.38      4.63 o
  -5   8  19        3.41        6.26      3.78 o
  -4   8  19       13.21        8.22      3.73 o
  -3   8  19       10.52       16.32      3.01 o
  -2   8  19      100.87      111.34      5.34 o
  -1   8  19        0.54        1.99      2.73 o
   0   8  19       29.32       24.89      3.55 o
   1   8  19       20.01       28.27      7.01 o
   2   8  19       21.77       33.08      6.76 o
   3   8  19        6.22        8.04      5.18 o
   4   8  19        0.30       -3.78      5.21 o
   5   8  19        7.02       12.06      5.93 o
   6   8  19        9.72       20.26     15.33 o
   7   8  19        0.65        4.57      6.31 o
  -7   9  19        0.11        3.60      4.81 o
  -6   9  19        6.19        2.66      4.57 o
  -5   9  19        1.05       -4.01      4.01 o
  -4   9  19       35.46       38.53      5.30 o
  -3   9  19        7.44       11.67      3.49 o
  -2   9  19        7.36        5.70      2.91 o
  -1   9  19       25.83       27.86      3.36 o
   0   9  19        2.20        7.14      2.54 o
   1   9  19        2.48        4.67      7.41 o
   2   9  19        0.48       -1.92      4.74 o
   3   9  19        7.60       13.90      6.05 o
   4   9  19        0.39       -4.24      5.19 o
   5   9  19        1.37       14.44      6.40 o
   6   9  19        0.09        1.11      6.09 o
  -6  10  19        0.40        0.88      4.47 o
  -5  10  19        0.00        1.25      4.28 o
  -4  10  19        0.56       -1.85      3.97 o
  -3  10  19       11.64       15.93      4.80 o
  -2  10  19        6.71        7.32      3.20 o
  -1  10  19        2.53        1.47      2.94 o
   0  10  19       11.05       12.27      5.67 o
   1  10  19        0.21       -2.16      8.47 o
   2  10  19        0.81        4.32      5.87 o
   3  10  19       11.94       12.94      6.17 o
   4  10  19        4.71        8.22      5.87 o
   5  10  19        0.39        0.67      6.20 o
  -4  11  19        0.02       -2.41      4.10 o
  -3  11  19        1.13       -3.73      3.73 o
  -2  11  19        2.05       -1.98      4.08 o
  -1  11  19        4.11       -1.09      3.81 o
   0  11  19        2.18       -3.95      6.02 o
   1  11  19        1.86       -2.40      6.44 o
   2  11  19        0.78        2.27      6.07 o
   3  11  19        4.78       17.23      8.35 o
 -10   0  20       16.25       11.63      7.75 o
  -8   0  20       98.15      112.29     10.12 o
  -6   0  20       47.94       59.90      6.15 o
  -4   0  20      184.80      173.04      8.55 o
  -2   0  20       15.86       13.85      3.76 o
   0   0  20        1.62        3.51      3.63 o
   2   0  20       17.63        7.06      3.74 o
   4   0  20       82.19       81.10      6.80 o
   6   0  20        0.55        1.22      5.93 o
   8   0  20        0.40       -5.03      6.30 o
 -10   1  20        0.00       -3.23      4.17 o
  -9   1  20        1.96        5.56      4.51 o
  -8   1  20        0.65       -0.19      3.33 o
  -7   1  20       18.64       15.83      3.48 o
  -6   1  20       69.49       76.41      4.69 o
  -5   1  20        0.32        1.34      2.61 o
  -4   1  20      188.99      174.55      5.91 o
  -3   1  20      113.37      105.48      4.65 o
  -2   1  20       47.48       61.89      3.63 o
  -1   1  20       89.81       93.92      4.01 o
   0   1  20      348.73      351.71      8.29 o
   1   1  20        2.78        4.46      2.58 o
   2   1  20        3.66       -0.98      1.94 o
   3   1  20        0.99        4.75      1.96 o
   4   1  20       41.28       42.44      3.76 o
   5   1  20        0.35        1.11      2.80 o
   6   1  20        3.67        6.70      3.53 o
   7   1  20        0.26        4.64      4.28 o
   8   1  20       12.26        6.12      4.62 o
   9   1  20        0.82        0.25      4.36 o
 -10   2  20        3.73       -2.93      5.33 o
  -9   2  20        0.37        2.98      4.28 o
  -8   2  20        3.94        3.57      3.53 o
  -7   2  20        8.30       10.11      3.63 o
  -6   2  20        1.76       -2.73      2.77 o
  -5   2  20       10.98        9.48      2.80 o
  -4   2  20        0.98       -1.35      2.40 o
  -3   2  20      335.71      280.50      7.22 o
  -2   2  20       10.10       13.07      2.36 o
  -1   2  20        1.52       -0.40      2.29 o
   0   2  20       74.83       82.14      3.70 o
   1   2  20        3.05        3.73      3.44 o
   2   2  20        2.79        5.06      2.26 o
   3   2  20      274.67      265.04      6.72 o
   4   2  20       78.10       84.33      4.75 o
   5   2  20       15.74        9.37      4.43 o
   6   2  20        3.92        1.50      3.37 o
   7   2  20       61.99       76.89      6.00 o
   8   2  20        0.99       -1.10      5.55 o
   9   2  20        0.98        2.68      7.67 o
 -10   3  20        0.25       -0.86      5.25 o
  -9   3  20       29.81       37.46      5.67 o
  -8   3  20       10.11       11.80      4.11 o
  -7   3  20        3.80        6.81      3.53 o
  -6   3  20       36.66       50.30      4.15 o
  -5   3  20        0.07       -1.83      2.40 o
  -4   3  20       24.06       23.99      3.13 o
  -3   3  20       71.66       65.84      3.65 o
  -2   3  20      215.92      234.37      5.83 o
  -1   3  20        0.02       -1.92      1.92 o
   0   3  20       40.95       42.86      5.35 o
   1   3  20      169.08      197.34      5.42 o
   2   3  20      139.28      143.31      5.23 o
   3   3  20        2.18       -0.32      2.20 o
   4   3  20       17.40       19.63      3.90 o
   5   3  20      126.15      131.75      6.76 o
   6   3  20       51.15       47.57      5.36 o
   7   3  20        5.41        0.57      3.24 o
   8   3  20        0.34       -1.46      8.33 o
   9   3  20        0.91       -3.90      8.37 o
  -9   4  20        0.00        9.86      4.89 o
  -8   4  20        6.41        8.32      4.34 o
  -7   4  20       17.38       19.32      3.60 o
  -6   4  20       92.55       93.62      5.16 o
  -5   4  20        0.47       -0.70      2.25 o
  -4   4  20       37.02       35.08      3.14 o
  -3   4  20       15.36       16.89      4.37 o
  -2   4  20      196.88      217.35      5.93 o
  -1   4  20      329.03      317.16      7.43 o
   0   4  20       51.82       47.42      3.16 o
   1   4  20        2.40        1.15      2.28 o
   2   4  20       33.16       37.58      2.76 o
   3   4  20       22.18       19.64      3.53 o
   4   4  20        4.22        5.42      4.25 o
   5   4  20        0.46        7.58      3.97 o
   6   4  20        2.92        7.78      5.22 o
   7   4  20        0.62       -4.70      4.70 o
   8   4  20        0.34       -3.60      5.34 o
   9   4  20        0.79       -8.18      8.18 o
  -9   5  20        0.21        3.07      4.49 o
  -8   5  20       12.34       14.85      7.33 o
  -7   5  20        0.02       -2.53      3.16 o
  -6   5  20       25.24       28.15      3.74 o
  -5   5  20       12.47       15.53      3.10 o
  -4   5  20       76.28       74.91      4.39 o
  -3   5  20        0.00       -0.45      2.08 o
  -2   5  20       19.88       20.15      2.64 o
  -1   5  20      131.42      119.01      4.59 o
   0   5  20        1.79        1.63      2.15 o
   1   5  20        2.19        3.36      2.31 o
   2   5  20        6.75        6.29      2.58 o
   3   5  20        8.04        2.37      3.71 o
   4   5  20       42.21       53.67      7.01 o
   5   5  20        0.06        4.60      9.95 o
   6   5  20        0.43       -4.81      4.81 o
   7   5  20        1.87        7.97      5.64 o
   8   5  20        8.44       13.36      6.77 o
  -9   6  20        1.93       -0.57      4.66 o
  -8   6  20        1.52        1.51      4.09 o
  -7   6  20        4.18        7.73      4.11 o
  -6   6  20       34.74       42.92      4.23 o
  -5   6  20        5.75        1.46      2.94 o
  -4   6  20       43.71       45.54      3.78 o
  -3   6  20       87.66       80.63      4.06 o
  -2   6  20       92.10      101.57      4.61 o
  -1   6  20        6.47        1.58      2.42 o
   0   6  20       28.58       17.38      3.30 o
   1   6  20       25.12       28.14      3.50 o
   2   6  20        0.72       -2.25      2.25 o
   3   6  20        0.38        1.14      6.77 o
   4   6  20        2.48        2.91      8.56 o
   5   6  20        0.56       -3.06      4.83 o
   6   6  20       22.97       22.42      6.84 o
   7   6  20        4.30        8.61      6.15 o
   8   6  20        4.25        8.67      6.53 o
  -8   7  20        3.01       11.64      4.72 o
  -7   7  20        0.72        9.11      4.25 o
  -6   7  20        0.77        0.70      3.79 o
  -5   7  20       24.05       21.49      3.96 o
  -4   7  20       21.74       18.26      3.25 o
  -3   7  20       36.75       37.93      3.29 o
  -2   7  20        0.05        3.48      2.81 o
  -1   7  20       52.99       48.77      3.88 o
   0   7  20        2.63        1.25      2.37 o
   1   7  20       30.61       29.31      3.54 o
   2   7  20       13.56       12.49      7.81 o
   3   7  20        2.96        0.96      4.77 o
   4   7  20        0.01        3.91     10.02 o
   5   7  20        1.31       -2.36      5.05 o
   6   7  20        0.00       -3.71      5.12 o
   7   7  20        1.79       -5.60      5.60 o
  -7   8  20       51.75       75.59      6.62 o
  -6   8  20        7.35       14.93      4.44 o
  -5   8  20        0.05        3.38      3.80 o
  -4   8  20        0.88       -0.24      3.47 o
  -3   8  20       29.78       34.45      3.59 o
  -2   8  20        2.67        5.48      3.01 o
  -1   8  20        0.09        4.61      2.77 o
   0   8  20       17.57       16.39      2.85 o
   1   8  20       10.03        9.47      8.63 o
   2   8  20        4.68        1.93      8.16 o
   3   8  20        3.47       11.13      5.50 o
   4   8  20        2.02        4.26     11.81 o
   5   8  20        4.36        6.09      5.87 o
   6   8  20        0.03       -1.43      5.95 o
  -6   9  20        2.72       -0.81      4.46 o
  -5   9  20        0.93        3.10      4.27 o
  -4   9  20        5.88       15.82      4.75 o
  -3   9  20        0.24        3.86      3.37 o
  -2   9  20        7.31        9.60      3.13 o
  -1   9  20        6.20        3.44      3.25 o
   0   9  20        6.75        2.48      7.20 o
   1   9  20        5.09       -0.84     10.89 o
   2   9  20        0.15        2.00      5.53 o
   3   9  20        1.70       -0.86      5.17 o
   4   9  20        0.07        0.82      5.44 o
   5   9  20        3.10        1.41      5.83 o
   6   9  20        2.66       -2.02      8.70 o
  -5  10  20        3.44       -2.81      4.20 o
  -4  10  20        1.11       -2.82      4.18 o
  -3  10  20        7.24       10.45      4.36 o
  -2  10  20        8.23       10.80      3.58 o
  -1  10  20        0.21       -3.57      3.76 o
   0  10  20        0.56       -0.02      9.45 o
   1  10  20        0.05       -4.60      4.60 o
   2  10  20        9.98       25.04      6.91 o
   3  10  20        0.00        9.59      9.29 o
   4  10  20        0.02        4.58      6.05 o
  -3  11  20        0.65       -4.18      6.42 o
  -2  11  20        0.48       -1.08      3.81 o
  -1  11  20        0.02        4.89      4.16 o
   0  11  20        0.07       -0.56      6.87 o
   1  11  20        0.08       -3.20      7.53 o
   2  11  20        1.62        9.52      7.86 o
  -9   0  21       31.99       29.70      7.77 o
  -7   0  21       27.60       34.87      5.65 o
  -5   0  21       27.91       12.06      4.34 o
  -3   0  21        9.30        5.17      3.70 o
  -1   0  21      109.27      105.22      6.13 o
   1   0  21      388.93      355.03     13.48 o
   3   0  21       19.59       23.36      3.20 o
   5   0  21      207.88      200.79     10.51 o
   7   0  21       40.09       43.18      8.80 o
   9   0  21        4.18       -6.07      6.07 o
 -10   1  21        0.17        1.81      4.58 o
  -9   1  21        9.20        8.02      4.84 o
  -8   1  21        7.09        5.08      3.79 o
  -7   1  21       29.51       34.76      3.96 o
  -6   1  21       17.04       20.58      3.48 o
  -5   1  21       46.19       49.54      3.92 o
  -4   1  21       24.49       18.87      2.98 o
  -3   1  21      134.14      141.87      5.31 o
  -2   1  21      234.23      231.79      6.45 o
  -1   1  21      177.88      176.52      5.60 o
   0   1  21       72.77       66.71      3.91 o
   1   1  21       23.45       25.60      2.94 o
   2   1  21       38.53       45.22      3.33 o
   3   1  21      144.42      159.60      5.20 o
   4   1  21        1.44       -0.59      2.76 o
   5   1  21       46.97       41.02      4.75 o
   6   1  21       16.14       16.78      4.09 o
   7   1  21       17.78       16.88      5.11 o
   8   1  21        0.32       -0.88      4.40 o
   9   1  21        0.15        2.53      4.78 o
 -10   2  21        7.18        7.83      6.23 o
  -9   2  21        5.74        8.07      4.67 o
  -8   2  21       21.96       33.16      4.81 o
  -7   2  21        0.04        1.35      3.33 o
  -6   2  21       42.54       44.57      4.53 o
  -5   2  21       15.85       14.80      3.05 o
  -4   2  21       63.75       50.59      3.76 o
  -3   2  21        6.55        8.19      2.70 o
  -2   2  21       24.90       21.79      2.88 o
  -1   2  21       60.65       60.13      3.88 o
   0   2  21        2.93        1.65      2.08 o
   1   2  21       37.05       43.48      3.34 o
   2   2  21       18.34       19.01      2.72 o
   3   2  21        6.57        8.33      2.34 o
   4   2  21       81.54       83.28      4.85 o
   5   2  21       16.95       25.51      6.03 o
   6   2  21       27.42       27.68      4.43 o
   7   2  21        7.70       12.90      4.12 o
   8   2  21       13.62       11.95      4.90 o
   9   2  21        0.02       -7.06      7.06 o
 -10   3  21        5.19        3.15      9.17 o
  -9   3  21        4.61        2.15      5.84 o
  -8   3  21        0.17        4.06      3.73 o
  -7   3  21       58.26       58.08      5.14 o
  -6   3  21       10.47       13.16      3.71 o
  -5   3  21        1.08       -1.48      2.44 o
  -4   3  21       12.49        2.91      4.05 o
  -3   3  21       14.59       18.04      2.74 o
  -2   3  21      175.73      163.01      5.23 o
  -1   3  21      109.86       95.16      4.26 o
   0   3  21        6.71        1.49      2.27 o
   1   3  21       17.19       15.84      2.50 o
   2   3  21       75.20       86.47      4.64 o
   3   3  21        1.45        4.13      3.19 o
   4   3  21      121.31      127.95      7.65 o
   5   3  21        1.04        5.61      3.52 o
   6   3  21        4.02        8.24      3.67 o
   7   3  21        1.09        0.98      3.51 o
   8   3  21       18.44       22.39      9.97 o
   9   3  21        0.45        3.25      8.33 o
  -9   4  21        5.83        3.05      4.53 o
  -8   4  21       29.56       28.46      5.17 o
  -7   4  21       22.07       26.30      5.34 o
  -6   4  21       43.68       55.70      4.47 o
  -5   4  21        1.91        0.54      2.44 o
  -4   4  21       15.55        8.90      2.49 o
  -3   4  21      140.39      144.38      5.43 o
  -2   4  21       33.84       30.36      3.15 o
  -1   4  21       40.66       28.11      3.02 o
   0   4  21      137.38      140.16      5.36 o
   1   4  21       60.24       54.95      3.71 o
   2   4  21       10.10       11.91      2.91 o
   3   4  21        4.92        6.35      3.27 o
   4   4  21       16.46       21.87      3.67 o
   5   4  21       36.34       42.35      4.28 o
   6   4  21        0.60       -0.84      4.74 o
   7   4  21        0.76       -4.77      4.77 o
   8   4  21        5.11        6.99      6.14 o
  -9   5  21        0.01        0.26      4.69 o
  -8   5  21        0.21        0.36      4.27 o
  -7   5  21       31.80       33.06      4.59 o
  -6   5  21        8.45       12.34      3.40 o
  -5   5  21       35.16       36.26      3.83 o
  -4   5  21        0.31        1.21      2.49 o
  -3   5  21      176.29      161.06      6.08 o
  -2   5  21      106.59       97.24      4.23 o
  -1   5  21       18.81       24.02      2.87 o
   0   5  21        5.12        8.14      2.41 o
   1   5  21       41.53       42.29      4.01 o
   2   5  21        0.91       -1.65      2.29 o
   3   5  21       11.22        4.90      2.97 o
   4   5  21        1.61        0.27      2.58 o
   5   5  21       28.44       35.83      6.85 o
   6   5  21        5.19        5.76      8.91 o
   7   5  21        7.41        0.21      5.40 o
   8   5  21        0.22       -4.36      9.15 o
  -8   6  21        3.82        4.29      4.53 o
  -7   6  21       11.11       16.48      4.52 o
  -6   6  21        1.03        4.91      3.49 o
  -5   6  21        3.46        6.61      3.00 o
  -4   6  21       35.62       30.61      3.50 o
  -3   6  21        1.06       -2.10      2.10 o
  -2   6  21        3.59        2.57      2.64 o
  -1   6  21       30.05       23.57      3.02 o
   0   6  21       10.85        7.70      2.79 o
   1   6  21        7.09        7.56      2.97 o
   2   6  21        0.29       -1.07      2.61 o
   3   6  21       58.40       64.19      8.56 o
   4   6  21        3.62       -4.30      4.30 o
   5   6  21        2.20        1.87      5.62 o
   6   6  21        0.70       -2.14      5.42 o
   7   6  21        2.07       -5.56      5.56 o
  -8   7  21       23.40       40.67      6.55 o
  -7   7  21        2.37        3.09      4.35 o
  -6   7  21       10.85       12.25      4.37 o
  -5   7  21        6.38        5.03      3.83 o
  -4   7  21        9.74        6.74      2.97 o
  -3   7  21        3.77        2.60      2.49 o
  -2   7  21       16.18       12.41      3.24 o
  -1   7  21        5.91        3.18      2.80 o
   0   7  21        0.48       -0.50      2.40 o
   1   7  21       18.35       19.24      3.32 o
   2   7  21        1.31       -4.24      4.59 o
   3   7  21        0.07       -2.97      5.17 o
   4   7  21        3.54        9.55      5.58 o
   5   7  21        9.66       21.81      7.55 o
   6   7  21        8.43       10.86      6.51 o
   7   7  21        0.18       -1.79      6.33 o
  -7   8  21        9.13       14.22      5.18 o
  -6   8  21        0.15        1.08      4.13 o
  -5   8  21        8.04        9.78      4.67 o
  -4   8  21        3.49        4.10      4.25 o
  -3   8  21       10.73       11.98      4.59 o
  -2   8  21       19.87       24.25      3.71 o
  -1   8  21        0.89       -1.39      2.64 o
   0   8  21        0.52       -2.25      2.75 o
   1   8  21       15.98       20.27      5.85 o
   2   8  21        6.50       12.25      6.44 o
   3   8  21       10.65        8.54      5.71 o
   4   8  21        4.57        2.83      6.04 o
   5   8  21        0.55       -2.56      7.06 o
   6   8  21        3.27       11.96      9.22 o
  -6   9  21        0.00       -2.92      4.33 o
  -5   9  21        0.02        2.65      4.53 o
  -4   9  21        2.60        6.16      4.40 o
  -3   9  21       29.46       33.42      5.23 o
  -2   9  21        1.24        2.48      2.92 o
  -1   9  21       22.06       20.10      4.54 o
   0   9  21        0.01       -1.37      3.91 o
   1   9  21        5.93        4.95      5.55 o
   2   9  21        0.08       -4.92      4.92 o
   3   9  21       10.51        4.82      6.23 o
   4   9  21        0.00        5.60      9.67 o
   5   9  21        3.79        7.39      7.86 o
  -5  10  21        0.97       -1.93      4.83 o
  -4  10  21        0.09        3.42      4.33 o
  -3  10  21        5.72        3.52      5.04 o
  -2  10  21        5.78       13.08      3.53 o
  -1  10  21        4.70        3.70      5.15 o
   0  10  21        0.01        6.35      5.46 o
   1  10  21        8.78       12.20      6.09 o
   2  10  21        3.08        2.31      5.66 o
   3  10  21        0.00       -5.46      5.46 o
   4  10  21        1.15       17.48      6.96 o
  -2  11  21        0.93       -2.03      3.85 o
  -1  11  21        0.23       -1.53      4.09 o
   0  11  21        2.85       -6.02      6.02 o
   1  11  21        2.13        1.55      8.28 o
   2  11  21        0.79       -7.48      7.48 o
 -10   0  22       23.82       47.21     13.05 o
  -8   0  22        2.61        6.68      5.93 o
  -6   0  22        0.04       -2.84      3.99 o
  -4   0  22      211.78      234.27      9.86 o
  -2   0  22     1024.08     1047.07     23.82 o
   0   0  22       24.19       14.62      4.56 o
   2   0  22      110.49       99.04      7.29 o
   4   0  22        2.46        8.71      4.44 o
   6   0  22        0.35       -0.61      6.16 o
   8   0  22        0.07        0.19      6.77 o
 -10   1  22        3.05       -4.20      6.36 o
  -9   1  22       18.88       32.07      5.81 o
  -8   1  22        2.20       -0.21      3.64 o
  -7   1  22        8.79       14.64      3.47 o
  -6   1  22       10.58       13.91      3.35 o
  -5   1  22       12.73       12.35      3.08 o
  -4   1  22        2.27        2.40      2.48 o
  -3   1  22        5.55        3.60      2.57 o
  -2   1  22       73.39       55.16      3.79 o
  -1   1  22        6.92        6.72      3.04 o
   0   1  22       90.51      103.39      4.84 o
   1   1  22        0.06        0.05      2.21 o
   2   1  22       36.54       35.65      3.23 o
   3   1  22        3.92        2.30      2.80 o
   4   1  22       38.41       33.19      3.82 o
   5   1  22       15.11       14.31      3.84 o
   6   1  22       19.19       18.62      4.37 o
   7   1  22        2.03       -3.49      8.73 o
   8   1  22        0.52        1.06      5.00 o
   9   1  22        4.34        5.35      4.87 o
  -9   2  22        0.68        2.05      4.53 o
  -8   2  22        2.04        5.45      3.77 o
  -7   2  22       10.89       17.24      4.05 o
  -6   2  22        1.06       -2.75      2.75 o
  -5   2  22       14.33       10.38      3.01 o
  -4   2  22       48.66       42.91      3.66 o
  -3   2  22       63.60       73.60      4.19 o
  -2   2  22        0.48       -2.18      2.18 o
  -1   2  22      308.96      282.62      7.86 o
   0   2  22       93.73      104.92      4.39 o
   1   2  22       16.98       19.42      2.84 o
   2   2  22       23.50       22.04      2.83 o
   3   2  22       65.52       77.50      4.67 o
   4   2  22       41.39       40.15      4.74 o
   5   2  22       41.25       44.71      4.84 o
   6   2  22        3.31        6.78      3.76 o
   7   2  22       38.12       40.82      6.19 o
   8   2  22       10.75       14.31      4.99 o
  -9   3  22        6.39        9.22      4.93 o
  -8   3  22        0.60        2.38      3.89 o
  -7   3  22        0.00        1.09      3.64 o
  -6   3  22       70.22       65.89      5.22 o
  -5   3  22       10.66       11.04      2.90 o
  -4   3  22        0.61        1.72      2.41 o
  -3   3  22        4.27        4.50      2.72 o
  -2   3  22      309.47      289.52      6.87 o
  -1   3  22        3.02        8.14      2.61 o
   0   3  22        2.58        5.26      2.62 o
   1   3  22       42.84       42.40      3.95 o
   2   3  22        0.89        6.01      2.41 o
   3   3  22        0.51       -1.33      3.04 o
   4   3  22        0.58       -0.67      3.23 o
   5   3  22        8.50        8.74      3.73 o
   6   3  22        1.27        4.26      3.80 o
   7   3  22        0.90        4.77      6.94 o
   8   3  22        1.29        2.68      8.80 o
  -9   4  22        3.13        1.98      5.40 o
  -8   4  22        0.97       -2.14      3.87 o
  -7   4  22        0.62        2.72      3.66 o
  -6   4  22       64.36       77.96      5.01 o
  -5   4  22        0.25        0.48      2.66 o
  -4   4  22        4.00        6.49      2.47 o
  -3   4  22       68.51       69.58      4.19 o
  -2   4  22        8.57       10.73      2.47 o
  -1   4  22        0.03       -0.30      2.26 o
   0   4  22        2.99        3.78      2.54 o
   1   4  22        0.64       -2.42      2.42 o
   2   4  22        8.04        6.17      3.96 o
   3   4  22       32.02       35.89      4.41 o
   4   4  22        0.05       -2.72      2.89 o
   5   4  22        7.09        7.89      3.35 o
   6   4  22        8.96        4.00      5.41 o
   7   4  22       11.51        6.64      5.75 o
   8   4  22        0.01       -2.54      8.80 o
  -9   5  22        2.76       -0.03      5.23 o
  -8   5  22        7.37        2.93      4.41 o
  -7   5  22        2.96        4.03      3.63 o
  -6   5  22       24.53       27.90      3.91 o
  -5   5  22        5.06        7.70      2.95 o
  -4   5  22        6.90        5.88      2.73 o
  -3   5  22       27.61       33.93      3.47 o
  -2   5  22       41.60       50.27      3.68 o
  -1   5  22        0.00        2.51      2.48 o
   0   5  22      126.27      124.06      5.45 o
   1   5  22       42.36       38.92      4.04 o
   2   5  22        8.04        7.84      3.10 o
   3   5  22        0.04       -2.72      2.76 o
   4   5  22       25.03       32.79      7.57 o
   5   5  22        5.64       -0.98      7.81 o
   6   5  22        5.04        6.72      6.35 o
   7   5  22        5.75        8.68      6.26 o
   8   5  22        5.29        7.01      9.74 o
  -8   6  22        3.09       -4.16      4.16 o
  -7   6  22       12.90       23.71      5.01 o
  -6   6  22       24.57       23.90      4.80 o
  -5   6  22        9.94       10.86      5.53 o
  -4   6  22        0.28        2.08      2.77 o
  -3   6  22        1.98        4.08      2.42 o
  -2   6  22       20.92       26.76      2.98 o
  -1   6  22        4.66        4.53      2.90 o
   0   6  22        3.48        1.62      2.98 o
   1   6  22       10.05        8.69      3.19 o
   2   6  22        9.92       10.17      2.92 o
   3   6  22       14.04       14.21      5.80 o
   4   6  22        1.28        2.95      5.35 o
   5   6  22        0.01       -0.20      5.78 o
   6   6  22       17.09       25.44      7.25 o
   7   6  22        0.85        6.48      6.25 o
  -7   7  22        3.49        3.32      4.34 o
  -6   7  22        0.98        0.80      3.89 o
  -5   7  22        5.34        1.12      3.95 o
  -4   7  22        0.16       -2.07      2.80 o
  -3   7  22        4.85        4.12      2.83 o
  -2   7  22        9.29       14.02      3.05 o
  -1   7  22       73.02       79.68      4.73 o
   0   7  22        5.75        4.73      3.38 o
   1   7  22       26.86       25.39      3.68 o
   2   7  22       31.45       23.53      7.10 o
   3   7  22        5.17        4.28      5.35 o
   4   7  22        1.05        5.01      5.71 o
   5   7  22        7.66        7.09      9.83 o
   6   7  22        1.20        3.86      5.97 o
  -7   8  22        3.99       13.30      4.98 o
  -6   8  22        0.17       -1.63      4.55 o
  -5   8  22        3.47        3.60      7.14 o
  -4   8  22       19.09       20.77      5.09 o
  -3   8  22        1.85        5.47      3.19 o
  -2   8  22        0.23        4.50      2.74 o
  -1   8  22        1.70       -1.84      3.33 o
   0   8  22        1.18        2.43      3.04 o
   1   8  22        4.64       13.93      6.08 o
   2   8  22        0.02       -4.50      4.97 o
   3   8  22        0.17       -5.01      5.01 o
   4   8  22        4.91       -1.14      5.73 o
   5   8  22        0.04        2.00      6.15 o
   6   8  22        1.43       -1.60      6.28 o
  -6   9  22        1.70        9.39      5.14 o
  -5   9  22        4.61       11.39      5.01 o
  -4   9  22       32.98       47.01      6.10 o
  -3   9  22        0.02        3.07      4.33 o
  -2   9  22        0.00        1.48      3.08 o
  -1   9  22        0.94       -2.73      2.73 o
   0   9  22        3.58       -4.18      4.18 o
   1   9  22       21.91       25.82      7.09 o
   2   9  22       17.87       15.05      7.90 o
   3   9  22        0.63       -6.24     13.97 o
   4   9  22        0.20       -5.25      7.17 o
   5   9  22        1.97       11.32      6.75 o
  -4  10  22        0.70       -5.11      5.11 o
  -3  10  22        0.54       -3.40      4.23 o
  -2  10  22        6.43        1.05      3.33 o
  -1  10  22        4.78        8.07      4.70 o
   0  10  22        0.09        3.90      5.31 o
   1  10  22        0.26       -4.73      5.48 o
   2  10  22        8.72        2.54      6.19 o
   3  10  22        0.18        6.22      8.25 o
   0  11  22        6.31        4.00      7.57 o
  -9   0  23        0.05       -2.49      9.95 o
  -7   0  23        2.12        3.49      4.29 o
  -5   0  23       50.30       47.24      5.81 o
  -3   0  23        0.89        2.61      3.37 o
  -1   0  23       10.90       18.78      4.36 o
   1   0  23       74.58       65.11      6.65 o
   3   0  23       22.31       18.90      5.10 o
   5   0  23       16.05       21.27      5.39 o
   7   0  23        0.08       -2.68      6.40 o
  -9   1  23       13.60       11.55      5.92 o
  -8   1  23        1.35        3.61      3.79 o
  -7   1  23       13.30       13.59      3.59 o
  -6   1  23       15.75       24.65      3.81 o
  -5   1  23       21.45       21.01      3.49 o
  -4   1  23       36.34       43.31      3.76 o
  -3   1  23       92.02       91.98      4.61 o
  -2   1  23       65.46       55.85      4.44 o
  -1   1  23       61.65       77.61      4.63 o
   0   1  23        2.68        5.50      2.72 o
   1   1  23        8.47        6.76      2.50 o
   2   1  23        5.71        1.17      2.35 o
   3   1  23        3.99        6.57      3.11 o
   4   1  23       24.52       31.57      3.89 o
   5   1  23        0.74       -3.21      3.21 o
   6   1  23       33.20       35.13      5.99 o
   7   1  23        0.39       12.29      5.18 o
   8   1  23       10.34        9.17      7.38 o
  -9   2  23        3.34        9.85      5.18 o
  -8   2  23        3.14        9.57      5.31 o
  -7   2  23        0.04        3.00      3.72 o
  -6   2  23       40.08       46.41      4.34 o
  -5   2  23        0.11       -1.19      2.53 o
  -4   2  23        5.85       12.75      2.98 o
  -3   2  23       47.94       41.04      4.34 o
  -2   2  23        0.52        0.22      2.36 o
  -1   2  23        7.80       12.45      2.74 o
   0   2  23        1.54       -0.33      2.25 o
   1   2  23        2.05        0.56      2.14 o
   2   2  23        0.85       -1.18      2.10 o
   3   2  23       60.95       63.10      4.60 o
   4   2  23        0.00        6.62      3.53 o
   5   2  23        3.70        2.34      3.54 o
   6   2  23        8.60       18.02      4.37 o
   7   2  23       19.60       28.66      5.54 o
   8   2  23        0.49        9.60      8.61 o
  -9   3  23        2.92       -3.88      4.36 o
  -8   3  23        1.18        0.27      3.91 o
  -7   3  23       36.55       41.53      5.00 o
  -6   3  23       12.33       15.39      3.90 o
  -5   3  23        0.00       -2.56      2.56 o
  -4   3  23       30.11       28.11      3.20 o
  -3   3  23       19.37       11.52      2.85 o
  -2   3  23       50.82       56.84      3.57 o
  -1   3  23      249.06      246.71      6.84 o
   0   3  23      108.00      116.65      6.43 o
   1   3  23       38.18       33.62      3.16 o
   2   3  23       14.31       17.79      2.58 o
   3   3  23        1.24        0.67      3.33 o
   4   3  23        0.59        2.57      3.38 o
   5   3  23        6.82        7.27      3.77 o
   6   3  23       12.54       13.61      5.24 o
   7   3  23        4.70       13.85      6.05 o
   8   3  23        7.95        7.48      9.45 o
  -9   4  23        1.22       -1.85      6.31 o
  -8   4  23       18.73       24.22      5.23 o
  -7   4  23       29.01       33.39      4.89 o
  -6   4  23       16.56       18.46      3.76 o
  -5   4  23        1.76        0.65      2.77 o
  -4   4  23        9.18        4.88      3.42 o
  -3   4  23       18.77       15.80      3.03 o
  -2   4  23       20.42       12.05      2.61 o
  -1   4  23       79.82       72.97      4.18 o
   0   4  23       18.71       12.99      2.98 o
   1   4  23        0.32       -2.33      2.33 o
   2   4  23       30.91       26.44      3.65 o
   3   4  23        6.19       11.90      3.80 o
   4   4  23        0.35       -1.59      3.14 o
   5   4  23        0.79        3.12      3.42 o
   6   4  23       10.48       14.90      6.07 o
   7   4  23        0.43        8.25      6.12 o
   8   4  23        4.01       -1.51      9.22 o
  -8   5  23        0.60        2.32      4.44 o
  -7   5  23       26.33       20.91      4.99 o
  -6   5  23        0.32        3.72      3.86 o
  -5   5  23       38.10       43.20      4.20 o
  -4   5  23        0.36        0.99      2.63 o
  -3   5  23        1.28        0.03      2.53 o
  -2   5  23        4.93       -1.85      2.20 o
  -1   5  23       68.75       73.90      4.16 o
   0   5  23        5.57        5.32      3.19 o
   1   5  23       21.86       22.06      3.64 o
   2   5  23        1.35        3.46      2.83 o
   3   5  23        2.19        1.75      4.75 o
   4   5  23       51.59       40.31      4.27 o
   5   5  23       15.84       10.18      5.75 o
   6   5  23        0.50       -3.60     10.32 o
   7   5  23        3.03       13.71      6.77 o
  -8   6  23        0.38        1.51      4.59 o
  -7   6  23        0.41        3.78      4.53 o
  -6   6  23        0.06       -1.19      3.86 o
  -5   6  23       14.10       12.76      3.86 o
  -4   6  23        4.39        1.25      2.90 o
  -3   6  23       17.80       12.98      3.10 o
  -2   6  23        9.35        8.73      2.89 o
  -1   6  23       66.01       64.46      4.53 o
   0   6  23        2.56       -1.08      2.98 o
   1   6  23        4.57        6.09      3.18 o
   2   6  23        5.04       13.11      3.84 o
   3   6  23       46.76       52.25      7.87 o
   4   6  23       22.55       17.56      8.84 o
   5   6  23        2.54       10.63      5.96 o
   6   6  23        8.19       20.92      7.13 o
   7   6  23        2.54        9.43     12.06 o
  -7   7  23        0.04       -2.82      4.22 o
  -6   7  23       13.59       22.46      5.03 o
  -5   7  23        8.98        9.42      4.26 o
  -4   7  23        1.47        0.83      4.26 o
  -3   7  23        1.21        3.34      3.24 o
  -2   7  23       19.72       14.82      3.17 o
  -1   7  23        0.66       -2.59      3.26 o
   0   7  23        0.78       -0.18      3.34 o
   1   7  23       31.40       26.52      4.87 o
   2   7  23        1.92       -0.83      5.04 o
   3   7  23        0.91       -8.75      8.75 o
   4   7  23        2.86        9.67      6.04 o
   5   7  23       25.95       35.16      7.88 o
   6   7  23        0.53       -5.70      5.70 o
  -6   8  23        2.23        0.49      4.91 o
  -5   8  23        1.16        0.94      7.19 o
  -4   8  23        0.23        0.30      4.50 o
  -3   8  23        8.15        9.75      3.98 o
  -2   8  23        8.04       12.37      3.21 o
  -1   8  23        0.19        4.68      3.69 o
   0   8  23        4.87       14.97      3.66 o
   1   8  23       24.63       23.49      5.45 o
   2   8  23        3.50        5.17      6.03 o
   3   8  23        2.00       -4.97      4.97 o
   4   8  23        5.77        5.55      6.25 o
   5   8  23        0.24       -5.69      5.69 o
  -5   9  23        6.10        5.31      4.72 o
  -4   9  23        0.00       -4.30      4.30 o
  -3   9  23        0.67        4.50      4.40 o
  -2   9  23        1.26        0.00      3.15 o
  -1   9  23       18.07       27.27      4.40 o
   0   9  23        0.21        2.14      4.36 o
   1   9  23        0.46        1.28      9.27 o
   2   9  23        0.83        0.15      5.39 o
   3   9  23       16.89       15.23      6.90 o
   4   9  23        0.08       11.38      6.55 o
  -3  10  23        1.13        3.70      4.85 o
  -2  10  23        0.23        3.50      3.61 o
  -1  10  23        7.55        4.73      4.71 o
   0  10  23        1.21       -5.11      5.11 o
   1  10  23        3.23        6.75      6.09 o
   2  10  23        0.34       -0.45      7.15 o
  -8   0  24        0.17        0.43      6.40 o
  -6   0  24       16.21       14.98      6.09 o
  -4   0  24        0.24       -2.72      3.54 o
  -2   0  24       42.83       32.33      4.72 o
   0   0  24       27.39       30.20      5.94 o
   2   0  24        0.02       -2.57      2.57 o
   4   0  24       11.81       18.16      5.12 o
   6   0  24        5.12       13.17      7.24 o
   8   0  24       14.92       13.12      7.71 o
  -9   1  24        1.03        2.58      4.64 o
  -8   1  24        9.12        8.08      4.24 o
  -7   1  24        0.73        5.83      3.41 o
  -6   1  24       32.29       32.47      4.16 o
  -5   1  24        6.76        5.33      3.29 o
  -4   1  24        0.01        0.15      2.50 o
  -3   1  24        5.01        7.95      2.68 o
  -2   1  24        0.87        1.96      2.71 o
  -1   1  24        1.73        6.47      3.27 o
   0   1  24       70.66       86.20      4.71 o
   1   1  24        6.35        3.64      2.55 o
   2   1  24        0.27       -0.67      2.30 o
   3   1  24       10.41        4.77      3.07 o
   4   1  24       26.26       36.17      4.90 o
   5   1  24        0.81        1.13      3.64 o
   6   1  24       78.21       83.78      7.91 o
   7   1  24       20.81       10.55      5.76 o
   8   1  24        1.93        5.58      5.28 o
  -9   2  24        0.72       -4.48      4.48 o
  -8   2  24       11.09       11.85      4.25 o
  -7   2  24       18.89       24.33      4.50 o
  -6   2  24        3.01        2.68      3.11 o
  -5   2  24       10.79        7.64      3.14 o
  -4   2  24        0.01       -0.14      2.56 o
  -3   2  24        4.50        5.94      2.66 o
  -2   2  24       51.13       57.79      3.94 o
  -1   2  24        0.08        2.06      2.31 o
   0   2  24      152.75      157.56      6.08 o
   1   2  24       21.94       21.55      2.90 o
   2   2  24       12.28       11.14      2.94 o
   3   2  24        2.63        6.58      4.27 o
   4   2  24        1.32       -2.61      3.37 o
   5   2  24        0.92        0.16      3.55 o
   6   2  24        4.06        3.25      4.27 o
   7   2  24        2.01        3.42      8.56 o
   8   2  24        0.77       -3.53      7.71 o
  -9   3  24        3.82        5.82      5.08 o
  -8   3  24        4.17        2.25      3.88 o
  -7   3  24        4.21        3.89      3.82 o
  -6   3  24       20.45       19.06      4.14 o
  -5   3  24        9.82        3.96      2.87 o
  -4   3  24        0.62       -0.45      2.30 o
  -3   3  24        1.63       -2.19      2.34 o
  -2   3  24        2.71        6.83      2.53 o
  -1   3  24       45.96       56.93      3.89 o
   0   3  24       11.62       12.13      3.07 o
   1   3  24        1.76        3.31      2.26 o
   2   3  24       11.05        9.06      3.04 o
   3   3  24       17.57       17.68      4.09 o
   4   3  24        0.14       -0.14      3.39 o
   5   3  24        3.33       -3.43      3.43 o
   6   3  24        6.36        8.50      3.96 o
   7   3  24        0.13       -8.04      8.04 o
   8   3  24        0.36        7.01      9.22 o
  -8   4  24        0.57        0.37      4.52 o
  -7   4  24        2.77        1.04      3.83 o
  -6   4  24        6.92        6.43      4.80 o
  -5   4  24        1.89       -0.08      2.82 o
  -4   4  24        3.00        0.28      3.09 o
  -3   4  24        0.15       -2.32      2.32 o
  -2   4  24      106.34      102.76      4.56 o
  -1   4  24       56.16       49.95      3.83 o
   0   4  24        6.82        3.86      3.55 o
   1   4  24       52.74       59.07      6.01 o
   2   4  24        3.43        5.96      3.08 o
   3   4  24        0.08       -0.95      3.39 o
   4   4  24       23.02       16.75      4.98 o
   5   4  24        0.21        3.96      6.70 o
   6   4  24       11.96       10.86      5.97 o
   7   4  24        7.11       15.71      6.72 o
  -8   5  24        7.99       11.95      6.40 o
  -7   5  24        3.81       14.72      4.73 o
  -6   5  24       17.28       20.10      4.26 o
  -5   5  24        1.79        0.80      3.06 o
  -4   5  24       10.36       14.81      3.47 o
  -3   5  24        2.08        1.62      2.58 o
  -2   5  24        0.01       -0.75      2.25 o
  -1   5  24        2.01        0.68      2.42 o
   0   5  24        9.77       13.01      3.55 o
   1   5  24        1.80        1.12      3.07 o
   2   5  24        7.49        8.84      3.27 o
   3   5  24        0.07        0.80      3.35 o
   4   5  24        0.08       -4.54      6.63 o
   5   5  24        0.24       -3.28      5.11 o
   6   5  24        0.06       -5.20      5.20 o
   7   5  24        4.01        6.20     10.61 o
  -7   6  24       19.13       20.11      5.25 o
  -6   6  24       29.76       38.05      5.56 o
  -5   6  24        0.75       -3.98      3.98 o
  -4   6  24        1.71       -1.07      2.93 o
  -3   6  24        0.12       -0.53      2.82 o
  -2   6  24        0.00        3.61      2.68 o
  -1   6  24        4.78        5.45      3.04 o
   0   6  24        1.33       -1.36      3.09 o
   1   6  24       34.09       37.64      4.34 o
   2   6  24       21.10       24.27      4.36 o
   3   6  24       35.48       45.86      7.62 o
   4   6  24        5.74        9.82      9.48 o
   5   6  24       10.56       10.50      6.35 o
   6   6  24        8.97       14.94      6.74 o
  -7   7  24        0.00       -4.31      4.31 o
  -6   7  24        0.17       -0.79      4.10 o
  -5   7  24        0.69        0.65      3.99 o
  -4   7  24        0.02       -3.43      3.43 o
  -3   7  24        2.19        3.63      3.35 o
  -2   7  24        0.42        0.03      2.73 o
  -1   7  24        0.02       -0.86      2.84 o
   0   7  24        1.20        5.92      3.50 o
   1   7  24       12.97        7.96      3.41 o
   2   7  24        2.22        7.73      5.76 o
   3   7  24        0.87       -4.82      4.82 o
   4   7  24        0.82       -3.58      5.45 o
   5   7  24        6.08        3.73     14.32 o
   6   7  24        0.03       -1.21      6.12 o
  -6   8  24        0.00        7.69      5.43 o
  -5   8  24       15.51       26.10      5.76 o
  -4   8  24        1.35       -0.82      4.44 o
  -3   8  24        0.55       -0.44      5.05 o
  -2   8  24       37.38       50.79      4.61 o
  -1   8  24        1.10        7.90      4.02 o
   0   8  24        0.01       -3.05      3.05 o
   1   8  24       25.73       20.31      8.23 o
   2   8  24        0.52       -5.44      5.44 o
   3   8  24        4.59       -5.35      5.35 o
   4   8  24        6.86        3.10      6.27 o
   5   8  24        3.90        0.91      7.03 o
  -4   9  24        8.74        5.38      5.00 o
  -3   9  24        6.45       11.76      4.75 o
  -2   9  24        0.61       -0.04      3.51 o
  -1   9  24        0.14       -3.07      3.07 o
   0   9  24        1.73        4.85      5.48 o
   1   9  24        5.28        4.01      6.63 o
   2   9  24        1.92       -5.65      5.65 o
   3   9  24        0.49       -5.29      5.29 o
  -2  10  24       11.77       19.41      4.09 o
  -1  10  24        3.04        8.61      8.00 o
   0  10  24        1.86        3.53      5.95 o
   1  10  24        1.99        9.98      6.72 o
  -9   0  25        3.13        6.47      6.91 o
  -7   0  25       39.48       63.37      7.40 o
  -5   0  25       32.47       29.30     10.56 o
  -3   0  25       11.34       17.88      4.41 o
  -1   0  25       41.67       30.32      4.63 o
   1   0  25       24.95       41.28      6.54 o
   3   0  25        1.16       -4.05      4.05 o
   5   0  25       93.49       95.20     11.76 o
   7   0  25       16.67        3.53      7.06 o
  -9   1  25        1.41       -4.32      4.32 o
  -8   1  25        0.46       -1.33      3.81 o
  -7   1  25        3.86        6.72      3.84 o
  -6   1  25        1.40        1.22      3.26 o
  -5   1  25        9.50       19.53      3.61 o
  -4   1  25        5.05        6.34      2.87 o
  -3   1  25        4.47        6.06      2.71 o
  -2   1  25       23.69       31.06      3.68 o
  -1   1  25       35.37       55.07      4.32 o
   0   1  25      156.32      150.30      6.16 o
   1   1  25        0.01       -1.91      2.44 o
   2   1  25       14.88       15.80      3.60 o
   3   1  25        4.82        4.97      3.09 o
   4   1  25       12.09       16.92      4.28 o
   5   1  25        0.11       -1.92      3.60 o
   6   1  25        1.67        9.35      5.30 o
   7   1  25        0.16        6.73      5.31 o
   8   1  25        2.19        2.88      8.25 o
  -9   2  25        2.38       11.26      7.08 o
  -8   2  25        6.41       -0.63      4.16 o
  -7   2  25        0.05        3.41      3.95 o
  -6   2  25        2.91        2.82      3.23 o
  -5   2  25        0.14       -2.02      2.78 o
  -4   2  25       19.26       22.44      3.81 o
  -3   2  25       12.58        6.87      3.06 o
  -2   2  25        5.01        6.36      2.99 o
  -1   2  25        9.63        9.52      2.88 o
   0   2  25        3.66        6.77      3.34 o
   1   2  25       25.14       21.48      4.16 o
   2   2  25       28.20       30.95      4.04 o
   3   2  25        3.44        4.91      3.55 o
   4   2  25        0.03        1.69      3.67 o
   5   2  25        6.84        6.57      4.06 o
   6   2  25       17.22       28.56      5.87 o
   7   2  25        2.34       -1.02      4.79 o
  -8   3  25        0.04       -3.73      3.73 o
  -7   3  25        2.41        2.29      4.20 o
  -6   3  25        0.22       -0.55      3.52 o
  -5   3  25        3.17        2.73      2.76 o
  -4   3  25        7.69        7.56      2.77 o
  -3   3  25        0.00       -2.29      2.32 o
  -2   3  25       13.17       13.91      2.80 o
  -1   3  25       15.52       22.54      2.94 o
   0   3  25        6.91        9.12      3.02 o
   1   3  25       70.59       66.80      4.34 o
   2   3  25       21.27       22.03      4.58 o
   3   3  25        0.35       -1.01      3.58 o
   4   3  25        0.39        0.79      3.57 o
   5   3  25        0.00        0.50      3.72 o
   6   3  25        2.95       -0.37      6.01 o
   7   3  25        0.68        3.29      9.08 o
  -8   4  25        0.36        3.70      4.69 o
  -7   4  25       12.11        3.21      4.06 o
  -6   4  25        3.65        1.22      3.69 o
  -5   4  25        0.93       -0.71      3.01 o
  -4   4  25        0.36       -0.35      2.56 o
  -3   4  25       15.46       15.17      3.04 o
  -2   4  25       30.33       24.86      3.06 o
  -1   4  25       22.78       21.32      3.24 o
   0   4  25        2.75        5.79      2.90 o
   1   4  25        5.65        2.37      3.11 o
   2   4  25       23.53       23.98      4.70 o
   3   4  25       21.02       21.86      4.45 o
   4   4  25        0.60        0.50      4.81 o
   5   4  25        0.50        0.19      3.46 o
   6   4  25        0.10        3.11      6.05 o
   7   4  25        0.63        2.53      6.29 o
  -8   5  25       15.00       11.51      8.63 o
  -7   5  25        5.02        6.97      4.74 o
  -6   5  25        1.57       -2.95      3.43 o
  -5   5  25        4.27        2.49      3.73 o
  -4   5  25        0.46       -0.84      4.33 o
  -3   5  25        0.97        3.86      2.81 o
  -2   5  25        1.56        2.60      3.35 o
  -1   5  25        0.47        2.40      2.81 o
   0   5  25       19.53       25.34      4.05 o
   1   5  25        6.93       10.83      3.56 o
   2   5  25       17.71       16.85      4.30 o
   3   5  25        0.00        4.51      4.65 o
   4   5  25       13.89       15.79      5.99 o
   5   5  25       15.34        8.62      5.96 o
   6   5  25        0.23        2.02      5.47 o
  -7   6  25        5.56        6.23      5.96 o
  -6   6  25        3.37        5.22      4.62 o
  -5   6  25       11.44       14.35      4.11 o
  -4   6  25        0.00       -3.20      3.20 o
  -3   6  25        7.40        1.60      3.14 o
  -2   6  25        1.05        3.14      3.12 o
  -1   6  25        3.65        0.29      3.27 o
   0   6  25       16.54       20.44      4.91 o
   1   6  25       12.17       12.74      3.57 o
   2   6  25        2.09        2.31      3.64 o
   3   6  25        0.50        9.22      8.61 o
   4   6  25        0.08        6.86      5.95 o
   5   6  25        1.06       -4.84      4.84 o
   6   6  25        9.18       -2.34     10.30 o
  -6   7  25        0.00       -4.12      4.12 o
  -5   7  25        3.10       -0.52      4.85 o
  -4   7  25        5.64        2.29      4.01 o
  -3   7  25        0.17       -3.39      3.39 o
  -2   7  25       25.38       26.89      3.64 o
  -1   7  25        1.08       -0.92      3.05 o
   0   7  25        4.98        3.43      3.47 o
   1   7  25       17.46       18.21      5.41 o
   2   7  25        2.39        0.24      5.65 o
   3   7  25        0.37       -4.39      5.47 o
   4   7  25        7.98       -2.40      5.68 o
   5   7  25        4.32       -4.22      5.67 o
  -5   8  25        2.77       -0.72      4.89 o
  -4   8  25        0.34        1.35      4.62 o
  -3   8  25       17.06       16.04      4.38 o
  -2   8  25        2.81       -0.77      3.31 o
  -1   8  25        0.00       -1.61      3.10 o
   0   8  25       17.43       14.46      3.91 o
   1   8  25       14.04       13.13      8.91 o
   2   8  25        1.47       -5.11      5.57 o
   3   8  25        7.97        3.03      5.99 o
   4   8  25        6.58        2.69      6.60 o
  -4   9  25        3.90        8.37      6.21 o
  -3   9  25        0.04       -4.77      6.53 o
  -2   9  25        0.00        0.84      3.55 o
  -1   9  25        0.60        2.85      4.46 o
   0   9  25        0.05        3.70      5.91 o
   1   9  25        1.00       -9.88      9.88 o
   2   9  25        0.16        1.22      6.23 o
   3   9  25        1.16        1.78      8.82 o
  -8   0  26        1.51        2.99      6.55 o
  -6   0  26       77.29       93.62     12.58 o
  -4   0  26        5.81        8.87      5.65 o
  -2   0  26       59.74       77.70     17.14 o
   0   0  26       12.44       11.69      4.05 o
   2   0  26       11.69        8.03      4.77 o
   4   0  26        0.17       -4.29      4.29 o
   6   0  26       13.83       19.80      8.61 o
  -8   1  26       11.69       16.98      4.49 o
  -7   1  26        2.63        1.19      3.90 o
  -6   1  26        2.82        7.39      3.70 o
  -5   1  26        4.62        7.69      3.36 o
  -4   1  26       20.78       18.61      3.48 o
  -3   1  26        0.56       -2.47      2.47 o
  -2   1  26       16.42       12.21      3.21 o
  -1   1  26       20.92       30.47      3.74 o
   0   1  26        0.02        7.52      2.99 o
   1   1  26        6.00        7.89      2.62 o
   2   1  26       13.95       15.08      3.72 o
   3   1  26        7.99        6.92      3.33 o
   4   1  26       10.82       15.16      4.28 o
   5   1  26        0.77        0.73      4.75 o
   6   1  26       25.66       23.51      6.82 o
   7   1  26        0.74        3.67      5.24 o
  -8   2  26        1.35        2.42      4.09 o
  -7   2  26        3.53        2.85      3.87 o
  -6   2  26        7.56        7.31      3.54 o
  -5   2  26        6.00        5.28      3.23 o
  -4   2  26        4.08        4.65      2.97 o
  -3   2  26       25.76       25.11      5.02 o
  -2   2  26       31.59       39.84      4.11 o
  -1   2  26      117.21      120.02      5.27 o
   0   2  26       14.35       15.65      3.32 o
   1   2  26        4.75        7.60      2.62 o
   2   2  26        3.20        2.94      3.27 o
   3   2  26        1.06        0.17      3.68 o
   4   2  26        2.20       -1.99      3.63 o
   5   2  26        0.00       -3.22      3.84 o
   6   2  26        0.20        7.09     11.71 o
   7   2  26        4.25        7.00      5.20 o
  -8   3  26        9.18        7.04      4.54 o
  -7   3  26        5.38       10.47      4.19 o
  -6   3  26        0.01        0.77      3.61 o
  -5   3  26       13.46       15.61      3.36 o
  -4   3  26       12.41       12.20      3.18 o
  -3   3  26        2.60        1.10      2.65 o
  -2   3  26        0.45       -1.70      2.22 o
  -1   3  26        9.84       16.15      3.14 o
   0   3  26        0.54       -1.10      3.10 o
   1   3  26       10.27        9.42      2.98 o
   2   3  26        3.84       11.42      4.28 o
   3   3  26        0.09       -3.47      3.47 o
   4   3  26       10.19        6.64      4.08 o
   5   3  26        4.78        8.38      4.20 o
   6   3  26        1.08        6.73      4.41 o
   7   3  26        0.00        0.71      9.13 o
  -8   4  26        0.02       -0.64      4.75 o
  -7   4  26        0.17       -3.61      3.61 o
  -6   4  26        4.22        5.81      3.75 o
  -5   4  26        0.11       -3.19      3.19 o
  -4   4  26        0.22       -1.38      2.72 o
  -3   4  26        8.89       13.34      3.15 o
  -2   4  26        1.96        0.89      2.42 o
  -1   4  26        0.58        2.99      3.01 o
   0   4  26       23.84       33.07      4.34 o
   1   4  26        8.41        6.27      3.45 o
   2   4  26       14.74       16.29      4.69 o
   3   4  26        0.49        0.13      3.85 o
   4   4  26        3.19        7.33      3.97 o
   5   4  26        0.17        3.63      6.00 o
   6   4  26        3.65        0.71      7.55 o
  -7   5  26        7.80        9.02      4.91 o
  -6   5  26        9.94       15.92      4.52 o
  -5   5  26        3.49        1.77      3.78 o
  -4   5  26       11.99       10.75      3.33 o
  -3   5  26        0.46       -0.40      2.76 o
  -2   5  26        2.20        1.47      2.47 o
  -1   5  26        8.99       16.04      4.28 o
   0   5  26       13.21        8.33      3.65 o
   1   5  26       10.11        8.05      3.59 o
   2   5  26       10.11        9.84      4.28 o
   3   5  26        1.14       -2.66      3.50 o
   4   5  26        0.48        2.38      7.76 o
   5   5  26        0.11       -1.69      5.82 o
   6   5  26        1.76        7.09      6.17 o
  -7   6  26        0.73        0.52     13.55 o
  -6   6  26        6.61        4.43      4.76 o
  -5   6  26        7.73       11.38      4.15 o
  -4   6  26        5.14       13.62      3.87 o
  -3   6  26        0.10       -3.12      3.12 o
  -2   6  26        3.55        2.04      2.80 o
  -1   6  26        4.87        5.66      3.21 o
   0   6  26        0.41        0.54      3.46 o
   1   6  26       15.95       13.47      3.90 o
   2   6  26        0.03        5.90      3.93 o
   3   6  26        3.78        7.13      5.81 o
   4   6  26        0.31       -4.67      7.10 o
   5   6  26        2.41        9.18      7.17 o
  -6   7  26        0.16       -4.95      4.95 o
  -5   7  26        0.10        6.47      5.23 o
  -4   7  26        1.36        0.46      5.96 o
  -3   7  26        4.89       -0.08      4.84 o
  -2   7  26        0.68       -0.43      3.03 o
  -1   7  26       11.04        4.93      3.53 o
   0   7  26        8.88       10.45      6.32 o
   1   7  26       28.99       29.17      4.99 o
   2   7  26        0.78        3.78      9.92 o
   3   7  26        2.08       11.89      6.55 o
   4   7  26        0.01       -2.73      6.33 o
   5   7  26       10.80       -0.85      9.45 o
  -5   8  26        9.26       14.82      9.55 o
  -4   8  26        7.69        9.21      5.40 o
  -3   8  26        0.02       -3.83      3.83 o
  -2   8  26        0.46       -0.10      3.59 o
  -1   8  26        0.50       -0.17      4.18 o
   0   8  26        5.83        8.48      4.48 o
   1   8  26        6.52       17.94      6.86 o
   2   8  26        0.36        9.72      6.92 o
   3   8  26        0.46       -4.61      5.80 o
  -3   9  26        3.92       -0.70      5.32 o
  -2   9  26        0.16       -3.61      3.61 o
  -1   9  26        3.13       12.18      6.57 o
   0   9  26       25.52       19.52      7.26 o
   1   9  26        8.15        4.56      6.55 o
   2   9  26        0.76       -2.09      6.41 o
  -7   0  27        1.50        7.56      5.22 o
  -5   0  27       38.55       48.88      6.83 o
  -3   0  27        0.76       -3.56      3.56 o
  -1   0  27       11.59       26.77      6.17 o
   1   0  27       11.37       13.67      7.15 o
   3   0  27        3.85        8.35      4.86 o
   5   0  27       18.76       39.13      9.60 o
   7   0  27        2.15       -4.70      7.38 o
  -8   1  27        0.26       -5.62      6.37 o
  -7   1  27        0.59        6.09      4.14 o
  -6   1  27        5.20        6.45      3.59 o
  -5   1  27       29.05       38.22      4.47 o
  -4   1  27        0.01       -2.72      2.72 o
  -3   1  27       10.56       13.38      3.24 o
  -2   1  27        7.65       12.41      3.67 o
  -1   1  27       24.66       28.83      3.89 o
   0   1  27        2.49        2.19      2.75 o
   1   1  27        0.05       -1.93      2.60 o
   2   1  27       10.02        5.81      3.44 o
   3   1  27        6.27        6.06      4.08 o
   4   1  27        0.93        2.34      3.97 o
   5   1  27        5.22        4.24      4.85 o
   6   1  27        0.75        3.17      5.10 o
   7   1  27        3.70        6.52      5.42 o
  -8   2  27        1.27       -4.07      4.07 o
  -7   2  27        0.13       -3.87      3.87 o
  -6   2  27        0.01       -2.37      3.62 o
  -5   2  27       18.83       24.42      4.13 o
  -4   2  27       10.62        5.89      3.25 o
  -3   2  27       10.92       12.57      3.52 o
  -2   2  27        0.28        3.04      2.96 o
  -1   2  27       42.00       46.72      3.95 o
   0   2  27        3.44        4.83      2.98 o
   1   2  27        1.76        0.81      2.59 o
   2   2  27       28.88       27.86      5.02 o
   3   2  27       25.39       28.83      5.14 o
   4   2  27        1.24        0.90      3.91 o
   5   2  27        2.75        0.81      3.99 o
   6   2  27       12.74       16.90      8.84 o
   7   2  27        0.06        6.02      6.63 o
  -8   3  27        0.33       12.42     10.16 o
  -7   3  27        0.32        0.36      3.74 o
  -6   3  27        1.89       -1.40      3.53 o
  -5   3  27        0.79        8.41      3.45 o
  -4   3  27        2.16        1.05      2.96 o
  -3   3  27        3.56        1.39      2.78 o
  -2   3  27        3.10       -0.83      2.46 o
  -1   3  27        6.42        9.23      3.00 o
   0   3  27        3.63        1.05      2.96 o
   1   3  27        9.26        6.63      4.18 o
   2   3  27       27.76       31.50      5.12 o
   3   3  27        0.52       -3.67      3.67 o
   4   3  27        0.84        3.20      4.16 o
   5   3  27        7.54       14.38      4.76 o
   6   3  27        8.70       25.96     10.82 o
  -7   4  27        7.28        7.26      4.56 o
  -6   4  27       11.21        8.23      3.94 o
  -5   4  27        4.96        3.51      3.54 o
  -4   4  27        5.11       -0.55      2.94 o
  -3   4  27        9.50        8.55      3.02 o
  -2   4  27        8.27       10.57      2.93 o
  -1   4  27        5.91        9.52      3.09 o
   0   4  27       11.09       16.08      3.91 o
   1   4  27        7.06       18.54      4.89 o
   2   4  27        5.06        4.65      4.05 o
   3   4  27       11.31        6.76      4.32 o
   4   4  27        4.42       14.57      4.34 o
   5   4  27        0.35       -4.22      5.60 o
   6   4  27        0.01       11.12      6.68 o
  -7   5  27        0.92        0.98      5.02 o
  -6   5  27        0.12        0.27      4.08 o
  -5   5  27       10.20       14.01      5.30 o
  -4   5  27        0.02       -3.16      3.16 o
  -3   5  27        0.61       -1.40      2.79 o
  -2   5  27        1.79        3.41      2.99 o
  -1   5  27        4.06        6.30      3.76 o
   0   5  27       16.73       18.18      4.03 o
   1   5  27        4.71        9.31      4.98 o
   2   5  27        0.60        0.80      3.94 o
   3   5  27        0.79        0.25      3.72 o
   4   5  27        0.00       -6.26      8.75 o
   5   5  27        4.39        1.57      6.03 o
   6   5  27        1.25        6.49      9.41 o
  -6   6  27        3.90       -3.07      4.67 o
  -5   6  27        0.67        4.40      4.00 o
  -4   6  27        0.27        4.15      4.57 o
  -3   6  27        2.59        3.42      4.46 o
  -2   6  27        0.42        1.47      2.93 o
  -1   6  27        7.95        1.70      3.85 o
   0   6  27       30.28       27.83      4.63 o
   1   6  27        1.89        1.62      3.99 o
   2   6  27        4.30        1.40      4.02 o
   3   6  27        1.26        0.56      7.34 o
   4   6  27        0.34       -2.26      5.50 o
   5   6  27        0.02       -4.28      8.75 o
  -5   7  27        0.13        5.51      5.27 o
  -4   7  27        7.75       11.31      5.13 o
  -3   7  27        2.68       -3.28      6.15 o
  -2   7  27        1.23       -0.57      3.67 o
  -1   7  27        1.76        2.52      5.78 o
   0   7  27       31.09       39.45      7.06 o
   1   7  27        0.40       -2.54      3.89 o
   2   7  27        1.33        3.38      6.60 o
   3   7  27        0.55       -0.10      6.13 o
   4   7  27       11.82       10.41      6.94 o
  -4   8  27        0.09        4.48      5.13 o
  -3   8  27        3.91       -1.01      4.12 o
  -2   8  27        2.63        5.60      3.63 o
  -1   8  27        0.06       -2.25      4.38 o
   0   8  27       32.91       34.22     12.51 o
   1   8  27        0.97       -3.36      5.98 o
   2   8  27        0.01        5.81      6.75 o
   3   8  27        0.23       -6.77      6.77 o
  -1   9  27        6.52        1.13      8.70 o
   0   9  27        0.10        2.78      8.70 o
  -8   0  28        0.14       -5.50      8.09 o
  -6   0  28       17.85       31.01      6.28 o
  -4   0  28       13.03       10.02      5.04 o
  -2   0  28       70.86       87.11      8.89 o
   0   0  28        4.61       11.33      4.33 o
   2   0  28       25.96       27.23      5.91 o
   4   0  28        1.11        3.39      6.77 o
   6   0  28        3.13       -0.33      7.38 o
  -8   1  28        0.04        3.28     12.16 o
  -7   1  28        0.30        2.76      4.05 o
  -6   1  28        0.48       -3.31      3.31 o
  -5   1  28        1.48        2.17      3.58 o
  -4   1  28        8.97       12.55      3.67 o
  -3   1  28        0.00        0.49      3.30 o
  -2   1  28        1.20        8.46      4.43 o
  -1   1  28       14.48       12.01      3.54 o
   0   1  28        1.40        0.72      2.40 o
   1   1  28        2.37        3.12      2.97 o
   2   1  28        0.24        0.46      3.31 o
   3   1  28        0.00        0.16      3.88 o
   4   1  28        0.91        0.44      4.01 o
   5   1  28        0.23        2.46      5.17 o
   6   1  28        3.07       -0.29      5.05 o
  -7   2  28        0.11        0.84      3.96 o
  -6   2  28        4.93        3.22      3.95 o
  -5   2  28        4.78        2.06      3.55 o
  -4   2  28        0.58       -2.92      2.92 o
  -3   2  28        1.01        3.97      3.27 o
  -2   2  28       25.03       29.20      3.88 o
  -1   2  28        0.93       -1.21      2.83 o
   0   2  28        5.38        6.88      3.19 o
   1   2  28        1.01        3.62      3.33 o
   2   2  28        3.44        8.01      4.29 o
   3   2  28        9.06        1.82      4.07 o
   4   2  28        1.45       -1.30      4.06 o
   5   2  28        7.20        8.49      5.28 o
   6   2  28        1.65        2.74      6.30 o
  -7   3  28        2.68        4.14      4.24 o
  -6   3  28        6.13        0.20      3.85 o
  -5   3  28        0.03       -3.04      3.38 o
  -4   3  28        0.01       -1.45      2.94 o
  -3   3  28        0.05        1.97      2.84 o
  -2   3  28        0.87       -1.78      2.77 o
  -1   3  28       22.04       25.10      3.53 o
   0   3  28        0.18       -1.30      2.93 o
   1   3  28       28.21       41.18      5.84 o
   2   3  28        3.68        8.17      4.46 o
   3   3  28        1.73       -3.56      3.56 o
   4   3  28        0.47       -3.24      3.80 o
   5   3  28        7.64        3.89      5.10 o
   6   3  28        0.68       15.10      9.69 o
  -7   4  28        0.40        0.45      4.30 o
  -6   4  28        4.64        4.17      5.47 o
  -5   4  28        5.61        8.03      4.04 o
  -4   4  28        0.01       -1.58      3.46 o
  -3   4  28        0.01       -0.12      2.93 o
  -2   4  28        0.35       -2.48      2.48 o
  -1   4  28        0.02       -2.77      3.01 o
   0   4  28        5.63        7.13      3.71 o
   1   4  28        6.38        1.41      4.13 o
   2   4  28        5.40        1.96      4.31 o
   3   4  28        0.19       -2.76      3.86 o
   4   4  28        0.00        1.28      3.98 o
   5   4  28        3.94       -3.06      5.80 o
  -6   5  28        2.37        3.15      4.26 o
  -5   5  28        1.99        7.05      4.08 o
  -4   5  28        0.14       -3.26      3.26 o
  -3   5  28        8.03        8.12      3.61 o
  -2   5  28        0.14        0.76      2.92 o
  -1   5  28       19.39       16.93      4.06 o
   0   5  28        8.58       12.18      4.09 o
   1   5  28        2.46        1.80      4.34 o
   2   5  28        6.70       10.00      4.56 o
   3   5  28        7.23        8.28      4.33 o
   4   5  28        1.36        2.40      6.80 o
   5   5  28        0.02        8.30      6.53 o
  -5   6  28        6.64        1.85      4.74 o
  -4   6  28        0.08        2.76      4.22 o
  -3   6  28        0.30       -3.39      3.39 o
  -2   6  28        0.46       -2.95      2.95 o
  -1   6  28        0.25       -3.40      3.40 o
   0   6  28        8.56       11.18      4.42 o
   1   6  28        0.00        1.26      4.58 o
   2   6  28        4.28        1.28      4.56 o
   3   6  28        0.67        2.12     11.31 o
   4   6  28        5.24        8.58      7.90 o
  -4   7  28        3.35        9.84      4.89 o
  -3   7  28        8.31       11.44      4.62 o
  -2   7  28        0.00       -3.25      3.25 o
  -1   7  28        1.04       -3.80      4.25 o
   0   7  28        0.00       -1.79      4.19 o
   1   7  28        3.16       -5.56      5.95 o
   2   7  28        0.01       -5.73      5.73 o
   3   7  28        0.05       -4.42      6.36 o
  -3   8  28        5.28        2.04      4.24 o
  -2   8  28        0.86       -1.71      3.56 o
  -1   8  28        2.67       -0.61      4.31 o
   0   8  28        0.03       -2.31      6.35 o
   1   8  28        0.09       -3.80      6.33 o
  -7   0  29        2.75        2.15      5.38 o
  -5   0  29        3.25        1.28      4.75 o
  -3   0  29        8.20        0.70      5.42 o
  -1   0  29        0.48        6.87     11.29 o
   1   0  29        4.70       -2.75      3.65 o
   3   0  29        0.60       -3.57      6.77 o
   5   0  29        0.23        0.05      7.10 o
  -7   1  29        1.24       -3.88      3.92 o
  -6   1  29        2.01        4.75      3.68 o
  -5   1  29       13.11       10.06      3.89 o
  -4   1  29        6.87        8.42      3.78 o
  -3   1  29       22.34       26.11      4.35 o
  -2   1  29        9.92       15.36      4.22 o
  -1   1  29       18.77       25.90      4.20 o
   0   1  29        0.01       -1.20      2.63 o
   1   1  29        0.32       -0.33      3.09 o
   2   1  29        7.67        7.16      4.40 o
   3   1  29        2.54        3.35      4.86 o
   4   1  29        3.52        1.61      4.86 o
   5   1  29        0.58        0.01      5.09 o
   6   1  29        0.28        3.70      5.72 o
  -7   2  29        4.88        3.79      4.21 o
  -6   2  29       22.06       33.25      5.15 o
  -5   2  29        0.34       -1.22      3.98 o
  -4   2  29        4.58        1.94      3.62 o
  -3   2  29        0.23       -2.32      3.29 o
  -2   2  29       19.40       24.54      5.29 o
  -1   2  29        1.46       -0.32      2.85 o
   0   2  29        3.80        3.42      3.02 o
   1   2  29        0.13       -3.23      3.79 o
   2   2  29        7.33       22.79      5.09 o
   3   2  29        0.17       -3.90      3.90 o
   4   2  29        0.00       -1.43      4.08 o
   5   2  29        2.99        3.29      5.81 o
   6   2  29        0.13        5.04      5.45 o
  -7   3  29        0.01        4.05      5.49 o
  -6   3  29        3.69       11.82      4.40 o
  -5   3  29        1.13       -2.93      3.69 o
  -4   3  29        0.00        1.12      3.56 o
  -3   3  29        6.21        2.88      3.15 o
  -2   3  29        5.25        9.39      3.17 o
  -1   3  29        3.63        2.11      2.91 o
   0   3  29        0.30        4.05      3.71 o
   1   3  29       18.11       18.12      5.04 o
   2   3  29        1.77        3.64      4.61 o
   3   3  29        0.68       -1.71      4.04 o
   4   3  29        0.05       -4.07      4.07 o
   5   3  29        6.85       10.31      4.83 o
  -6   4  29       11.73       16.92      4.74 o
  -5   4  29        0.91        1.75      4.09 o
  -4   4  29        0.41       -1.95      3.63 o
  -3   4  29       19.90       20.08      3.70 o
  -2   4  29        3.52        4.29      2.86 o
  -1   4  29        4.52        4.63      3.38 o
   0   4  29        0.90        3.88      5.38 o
   1   4  29        3.82       -1.06      4.27 o
   2   4  29        7.73        7.61      4.50 o
   3   4  29        0.89       -1.26      3.94 o
   4   4  29        2.71        0.97      4.61 o
   5   4  29        0.60        7.76     12.23 o
  -6   5  29        6.10        4.27      5.14 o
  -5   5  29        0.19       -0.30      4.02 o
  -4   5  29        2.69       -3.49      3.49 o
  -3   5  29        0.21        0.39      3.95 o
  -2   5  29        0.91       -1.63      2.97 o
  -1   5  29        0.04       -1.32      3.72 o
   0   5  29        1.08        6.13      4.69 o
   1   5  29        0.26        6.76      4.58 o
   2   5  29       10.25        9.72      4.78 o
   3   5  29        0.49       -3.95      3.95 o
   4   5  29        3.58        5.53      6.13 o
  -5   6  29        0.27       -4.18      4.18 o
  -4   6  29        0.14        1.85      6.26 o
  -3   6  29        0.40       -2.42      3.78 o
  -2   6  29        0.15       -3.26      3.26 o
  -1   6  29        8.92        6.88      3.87 o
   0   6  29        2.73        2.81      4.54 o
   1   6  29        5.54        9.10      4.86 o
   2   6  29        0.32        0.06      6.01 o
   3   6  29        4.25        0.98      6.39 o
   4   6  29        0.13        5.17      9.13 o
  -3   7  29        7.00       10.59      4.61 o
  -2   7  29        0.85       -1.33      3.98 o
  -1   7  29        0.67        3.46      4.09 o
   0   7  29        2.50        8.27      4.85 o
   1   7  29        1.73        8.51      6.51 o
   2   7  29        0.35       -0.18      5.97 o
  -1   8  29        1.98       -7.20      7.20 o
  -6   0  30        2.36        2.81      6.23 o
  -4   0  30        2.48        2.45      6.69 o
  -2   0  30       34.58       38.82      7.62 o
   0   0  30        0.27       -1.67      4.09 o
   2   0  30        0.09        2.58      5.45 o
   4   0  30        4.87        1.13      7.48 o
  -7   1  30        8.15        4.45     10.16 o
  -6   1  30        6.29        5.21      3.76 o
  -5   1  30        0.10        1.97      3.63 o
  -4   1  30        0.01       -3.31      3.31 o
  -3   1  30        4.26        1.06      3.64 o
  -2   1  30        1.91       13.17      6.12 o
  -1   1  30        1.80       -3.59      3.59 o
   0   1  30        0.23       -0.83      3.13 o
   1   1  30        1.52        2.43      3.20 o
   2   1  30        0.41       -0.30      6.23 o
   3   1  30        0.01        0.48      5.88 o
   4   1  30        0.25       -4.82      4.82 o
   5   1  30        2.93        7.65      5.74 o
  -6   2  30        0.30        0.86      4.03 o
  -5   2  30        4.55       11.69      3.81 o
  -4   2  30        0.13       -1.15      3.49 o
  -3   2  30        1.61       -2.86      2.86 o
  -2   2  30       18.91       24.39      4.16 o
  -1   2  30        0.31        5.41      3.10 o
   0   2  30        0.21       -2.03      4.02 o
   1   2  30        2.78        5.79      4.55 o
   2   2  30        0.36        0.62      4.36 o
   3   2  30        0.66        0.86      4.16 o
   4   2  30        0.42       -2.69      4.45 o
   5   2  30        0.16        4.87      5.47 o
  -6   3  30        0.20        1.75      4.42 o
  -5   3  30        0.01       -0.63      3.92 o
  -4   3  30        1.96       -0.17      3.85 o
  -3   3  30       16.54       22.76      3.98 o
  -2   3  30        3.53        5.36      3.58 o
  -1   3  30        0.13       -2.03      2.90 o
   0   3  30        0.25        3.34      5.78 o
   1   3  30        0.12        2.58      5.37 o
   2   3  30        0.04        1.63      4.47 o
   3   3  30        0.89       -4.06      4.06 o
   4   3  30        0.57       -0.74      4.34 o
   5   3  30        1.07       -0.49      7.34 o
  -6   4  30        0.03        0.87      5.17 o
  -5   4  30        0.60       -1.72      4.07 o
  -4   4  30        6.44        4.20      4.04 o
  -3   4  30        2.37       -3.37      3.37 o
  -2   4  30        1.32       -0.33      3.79 o
  -1   4  30        1.01        3.44      3.79 o
   0   4  30        2.17        0.46      4.44 o
   1   4  30        0.31        9.19      5.98 o
   2   4  30        0.57       -3.14      7.66 o
   3   4  30        0.15       -0.61      4.18 o
   4   4  30        1.27        2.81      4.51 o
  -5   5  30        0.64       -1.23      4.00 o
  -4   5  30        0.17       -1.48      4.37 o
  -3   5  30        0.00       -0.68      4.12 o
  -2   5  30        1.18       -3.81      3.81 o
  -1   5  30        0.02        3.08      3.59 o
   0   5  30        0.46        1.70      4.61 o
   1   5  30        3.93        2.48      6.17 o
   2   5  30        0.64        7.64      4.63 o
   3   5  30        1.20        1.61      9.88 o
   4   5  30        0.42       -7.71      7.71 o
  -4   6  30        6.04        4.42      4.82 o
  -3   6  30        0.00       -4.13      4.13 o
  -2   6  30        1.87       -0.19      3.61 o
  -1   6  30        0.97        5.14      4.18 o
   0   6  30        0.44        0.61      4.45 o
   1   6  30        0.00        6.86      4.79 o
   2   6  30        9.68       11.07      8.40 o
   3   6  30        2.99        7.90      9.74 o
  -2   7  30        0.05        2.88      4.22 o
  -1   7  30        3.86        4.50      4.28 o
   0   7  30        0.86        0.93      4.72 o
   1   7  30        0.67       -2.27      6.40 o
  -5   0  31       14.79       12.84      5.75 o
  -3   0  31        0.27       -5.33      5.33 o
  -1   0  31       11.35       12.46      6.24 o
   1   0  31        0.57        5.55      4.44 o
   3   0  31        0.23        2.02      7.71 o
   5   0  31        2.89       -3.34      7.90 o
  -6   1  31        0.28        0.22      3.75 o
  -5   1  31        0.04       -0.80      4.52 o
  -4   1  31        3.35        1.94      3.72 o
  -3   1  31        1.22       -3.61      3.71 o
  -2   1  31        0.27        5.06      4.39 o
  -1   1  31        3.80        3.33      3.36 o
   0   1  31        0.83        2.30      3.49 o
   1   1  31        1.39        0.78      3.36 o
   2   1  31        0.02       -2.05      4.33 o
   3   1  31        0.10        1.91      5.53 o
   4   1  31        0.94        3.36      5.66 o
   5   1  31        4.47       -1.95      5.53 o
  -6   2  31        0.39       -3.93      3.93 o
  -5   2  31        0.92        3.45      4.09 o
  -4   2  31        4.90        9.43      4.29 o
  -3   2  31        0.06        2.54      3.83 o
  -2   2  31        8.50        9.86      3.82 o
  -1   2  31        1.53        7.40      3.45 o
   0   2  31        1.81        3.30      4.02 o
   1   2  31        0.29       -1.66      4.27 o
   2   2  31        3.17        1.70      4.58 o
   3   2  31        0.01       -5.34      7.75 o
   4   2  31        0.90       -1.03      5.54 o
  -5   3  31        2.58        2.80      4.27 o
  -4   3  31       19.05       24.25      5.02 o
  -3   3  31        4.62        3.19      3.83 o
  -2   3  31        2.12        9.67      4.12 o
  -1   3  31        0.50       -2.47      3.44 o
   0   3  31        2.62        0.00      4.12 o
   1   3  31        0.41        2.01      4.49 o
   2   3  31        0.01        0.48      4.37 o
   3   3  31        0.94        2.59      4.63 o
   4   3  31        0.53       -4.04      5.98 o
  -5   4  31        1.97       -3.76      3.99 o
  -4   4  31        3.09        5.59      4.01 o
  -3   4  31        1.00       -4.02      4.02 o
  -2   4  31        0.53       -0.49      4.03 o
  -1   4  31        0.28       -0.84      3.95 o
   0   4  31        0.85        0.34      4.52 o
   1   4  31        0.94        9.73      5.05 o
   2   4  31        1.03       -5.47      5.47 o
   3   4  31        2.37        3.61      6.26 o
  -4   5  31        0.03       -0.66      4.41 o
  -3   5  31        0.08       -4.03      4.03 o
  -2   5  31        4.41        5.41      5.02 o
  -1   5  31        0.01       -2.94      4.02 o
   0   5  31        0.72       -4.44      4.44 o
   1   5  31        4.71       12.52      5.09 o
   2   5  31        2.47       10.58      5.56 o
   3   5  31        2.84       -3.21      6.06 o
  -3   6  31        0.09        1.68      6.25 o
  -2   6  31        2.36        4.77      5.61 o
  -1   6  31       15.22       26.24      5.56 o
   0   6  31        0.00       -4.43      4.43 o
   1   6  31        0.66        1.09      4.48 o
  -4   0  32        2.63       -6.40      6.40 o
  -2   0  32       14.09       26.65      7.21 o
   0   0  32        7.55        3.81      6.19 o
   2   0  32        0.25        6.21      8.28 o
   4   0  32        5.54        9.64      8.84 o
  -5   1  32        2.15        1.99      4.52 o
  -4   1  32        0.02        2.85      3.98 o
  -3   1  32        2.37       -0.31      4.28 o
  -2   1  32        4.93        1.96      4.21 o
  -1   1  32        0.49        4.56      4.31 o
   0   1  32        1.21        2.29      4.77 o
   1   1  32        2.12        3.29      4.15 o
   2   1  32        0.21       -1.84      4.67 o
   3   1  32        0.38       -3.86      5.35 o
   4   1  32        0.06        5.59      5.90 o
  -5   2  32        6.01       15.59      5.32 o
  -4   2  32        2.16        0.76      4.22 o
  -3   2  32        0.81        5.90      4.74 o
  -2   2  32        0.13        5.57      3.82 o
  -1   2  32        4.34        6.84      4.24 o
   0   2  32        1.23        6.13      4.25 o
   1   2  32        0.08        0.36      4.83 o
   2   2  32        0.07       -2.07      4.57 o
   3   2  32        0.41        5.37      4.89 o
   4   2  32        0.62       -1.98      8.65 o
  -5   3  32        0.39        1.21      5.91 o
  -4   3  32        0.03        3.21      4.19 o
  -3   3  32        6.26        4.93      4.26 o
  -2   3  32        0.22        6.20      4.78 o
  -1   3  32        2.10       -2.14      4.11 o
   0   3  32        0.98       -1.22      5.58 o
   1   3  32        6.36       10.43      5.31 o
   2   3  32        0.43       -1.91      4.47 o
   3   3  32        0.11       -0.59      4.71 o
  -4   4  32        0.65        0.95      4.00 o
  -3   4  32        0.72       -0.50      4.30 o
  -2   4  32        1.86        7.37      5.44 o
  -1   4  32        1.37        5.50      5.19 o
   0   4  32        0.00        3.46      4.11 o
   1   4  32        5.06        4.22      5.02 o
   2   4  32        0.01        0.73      4.79 o
  -3   5  32        0.78       -4.75      4.75 o
  -2   5  32        4.03        1.79      5.41 o
  -1   5  32        1.31        2.57      4.43 o
   0   5  32        0.15        3.45      9.18 o
   1   5  32        0.49        3.46      5.09 o
  -3   0  33        1.50        9.59      6.54 o
  -1   0  33        3.69       -0.47      7.53 o
   1   0  33        0.07       -0.78      5.14 o
   3   0  33        0.24       -1.03      8.04 o
  -4   1  33        0.15        6.14      4.77 o
  -3   1  33        0.00       -4.20      4.20 o
  -2   1  33        0.49        1.38      3.79 o
  -1   1  33        7.36        5.43      4.26 o
   0   1  33        0.53        1.94      3.66 o
   1   1  33        0.18       -1.53      4.18 o
   2   1  33        0.00       -5.08      5.08 o
   3   1  33        2.33       -1.59      7.22 o
  -4   2  33        4.37        9.39      4.47 o
  -3   2  33        0.55       -0.34      4.43 o
  -2   2  33       16.91       22.42      5.29 o
  -1   2  33        0.87       -2.68      4.99 o
   0   2  33        1.29       13.98      4.70 o
   1   2  33        0.08       -4.88      4.88 o
   2   2  33        3.78        9.83      5.43 o
   3   2  33        0.48       -5.26      5.26 o
  -4   3  33        0.01        5.18      6.65 o
  -3   3  33        0.23       -0.43      6.64 o
  -2   3  33        0.14        1.44      5.24 o
  -1   3  33        0.41       -2.19      4.22 o
   0   3  33        1.40       -2.72      4.22 o
   1   3  33        0.19       -0.90      4.68 o
   2   3  33        0.75        3.31      4.91 o
  -3   4  33        1.73       -6.25      6.25 o
  -2   4  33        0.00        3.67      5.15 o
  -1   4  33        1.11       -0.93      4.29 o
   0   4  33        0.00       -1.04      4.40 o
   1   4  33        0.73       -2.38      4.64 o
  -2   0  34        0.25       -2.32      5.99 o
   0   0  34        1.36        9.92      6.75 o
   2   0  34        0.08       -2.40      8.94 o
  -3   1  34        1.03       -1.44      4.73 o
  -2   1  34        0.71        2.80      4.62 o
  -1   1  34        0.16        1.66      4.51 o
   0   1  34        0.02       -4.20      4.20 o
   1   1  34        1.36        1.32      4.40 o
   2   1  34        0.90        8.36      6.47 o
  -3   2  34        2.50       -1.42      4.56 o
  -2   2  34        1.11        4.11      4.63 o
  -1   2  34        0.05       -3.53      4.90 o
   0   2  34        2.36       10.39      4.72 o
   1   2  34        1.68       -1.40      4.18 o
  -2   3  34        2.68        4.72      6.64 o
  -1   3  34        0.58        0.42      5.21 o
   0   3  34        0.00       -4.28      4.28 o
   1   3  34        2.06       -1.88      8.75 o
  -1   0  35        1.74        5.67      7.02 o
  -1   1  35        5.64       25.73     10.96 o
   0   1  35        3.83        4.80      9.78 o
 
